# Supplementary material for: Lead exposure is associated with functional and microstructural changes in the healthy human brain
Source: Commun Biol. 2021 Jul 26;4:912. doi: 10.1038/s42003-021-02435-0 (PMC8313694; doi:10.1038/s42003-021-02435-0)
Supplement: Supplementary file 2 — Supplementary Data 1 [file 42003_2021_2435_MOESM2_ESM.xlsx]

## Sheet: Sheet1
sex	age	height	weight	bmi	educ	income	hairlead	noveltyseeking	extraversion	cognitive reflexivity-impulsivity		TBIT-total	reading comprehension	DTI framewise displacement	n-back framwise displacement	mean FA value of the significant cluster (Fig. 2)	mean MD value of the significant cluster (Fig. 3a)	mean MD value of the significant cluster (Fig. 3b)	zerobrt	zerobacc	twobrt	twobaccu	mean beta value of the significant cluster (Fig.4)
1	22	160	51	19.9219	14	2	1.21617	17	22	24		94	10	0.443799	0.130319	0.506688	693.52	613.769	4578.53	1	7258.6	1	0.509186
1	20	162	51	19.433	16	4	1.23426	15	11	29	7	110	15	0.614832	0.197361	0.536239	698.999	586.579	3857.5	1	6917.65	1	1.00727
1	19	165	51	18.7328	16	4	1.32531	23	25	29	7	111		0.401435	0.156843	0.532179	705.307	591.376	6917.4	1	11327.2	1
0	22	167	70	25.0995	13	3	1.35064	14	19	34		121	21	0.645176	0.151296	0.521907	688.998	609.014	5150.18	1	8385.62	1	0.720452
0	20	168	78	27.6361	13	3	1.37181	29	31	27		113	11	0.432799	0.151236	0.504012	685.467	601.955	4879.7	1	7498.75	1	0.471175
1	22	165	52	19.1001	12	2	1.40722	15	22	40	7	115		0.573476	0.197372	0.51461	736.786	612.834	3748.93	1	4920.88	1	0.71156
1	20	157	52	21.0962	11	2	1.40976	19	23	17	19	97	12	0.541952	0.213901	0.483834	704.178	593.946	5320.17	1	5558.9	1	0.844788
1	23	156	45	18.4911	11	1	1.4178	17	10	38		112	28	0.47453	0.154378	0.517931	725.976	635.097	4026.37	1	5182.73	1	0.629386
1	21	162	52	19.8141	14	2	1.44514	15	14	39			8	0.649672	0.142355	0.503665	713.093	614.131	4530.82	1	8419.08	1	-0.377938
0	21	172	65	21.9713	14	3	1.44623	15	20	34		105	15	0.512853	0.241373	0.510895	703.429	601.01	4213.25	1	6571.96	1	0.977099
1	21	159	55	21.7555	13	3	1.48615	26	26	22	8	127	11	0.486743	0.230999	0.470883	689.62	586.924	3524.93	1	6757.35	1	0.730594
0	20	190	74	20.4986	12	2	1.50161	17	30	37		84	16	0.503734	0.161011	0.497522	682.147	605.209	4337.35	1	5520.7	0.979167	0.819612
1	20	165	52	19.1001	14	5	1.5193	24	33	23	7	111	21	0.422522	0.244195	0.487739	743.502	624.468	3636.68	1	4600.06	1	0.687631
0	24	162	55	20.9572	15	6	1.53161	17	39	31		115	9	0.472902	0.180642	0.49038	701.6	599.453	4268.68	1	6216	1
1	22	155	48	19.9792	14	4	1.53364	18	33	31		96	11	0.515882	0.146375	0.50771	708.052	611.616	3850.38	1	11032.9	0.979167	0.799706
0	22	175	60	19.5918	16	3	1.53567	15	11	34		131	18	0.585484	0.184784	0.503953	700.117	626.774	3801.17	1	3501.56	1	0.360416
0	27	178	73	23.04	17	3	1.53719	24	28	33		134	10	0.532203	0.195541	0.493822	663.921	605.794	4627.95	1	8911.33	1	0.154577
0	20	168	65	23.03	14	4	1.54183	20	26	20			12	0.502311	0.29462	0.511818	694.401	611.321	4315.32	1	6420.23	1	0.913468
0	22	164	50	18.5901	14	3	1.57519	24	22	25			11	0.427845	0.151537	0.491491	694.085	609.352	3926.15	1	5414.94	1	0.12077
1	22	155	50	20.8117	12	4	1.57898	9	16	26	4	85	16	0.501188	0.151376	0.498277	735.65	592.674	4290.52	1	5294.73	1	0.577653
1	23	163	62	23.3355	12	3	1.59627	24	26	30			10	0.64349	0.227244	0.516391	736.187	635.921	4396.22	1	9859.52	0.895833	-0.112845
0	21	170	57	19.7232	19	6	1.59868	20	26	33		128	16	0.513072	0.186797	0.50298	688.169	599.356	4342	1	4934.11	0.958333	1.01355
1	21	160	47	18.3594	15	1	1.61013	16	23	32	7	109	10	0.481411	0.218321	0.46956	734.251	604.423	3240.53	1	4337.94	1	0.341916
0	20	160	56	21.875	14	3	1.6248	12	18	33	5	123	14	0.413199	0.21902	0.503662	713.598	620.811	4136	1	5647.06	1	-0.039478
1	20	161	59	22.7615	11	2	1.62757	18	29	22			8	0.457451	0.203249	0.471846	699.15	617.418	4627.85	1	4834.38	1	-0.368803
0	19	160	60	23.4375	15	6	1.62778	19	16	21		147	30	0.563042	0.165849	0.515281	694.876	604.742	3343.5	1	4031.71	1	0.709072
0	19	173	70	23.3887	15	3	1.63155	13	17	31			16	0.649094	0.139314	0.521459	706.551	615.07	4382.47	1	5239.1	1	0.368199
1	22	157	59	23.9361	12	4	1.63317	16	30	37		96	16	0.530076	0.176955	0.477352	682.767	615.01	4177.77	1	5388.02	1
0	20	178	65	20.5151	15	3	1.63879	11	28	39	8	119	16	0.532052	0.24993	0.506084	711.467	602.254	4632.62	1	6621.68	0.979167	0.73418
1	21	158	48	19.2277	15	5	1.64826	15	25	27			19	0.450281	0.165078	0.499847	696.609	606.54	4378.7	1	6730.17	1	-0.203665
0	19	168	58	20.5499	15	6	1.65925	17	18	30		119	16	0.551282	0.165072	0.475287	700.083	623.843	4667.92	1	8253.9	1	0.83114
0	18	156	56	23.0112	14	5	1.66238	11	34	36		100	13	0.62705	0.242942	0.501542	707.293	644.21	4173.75	1	6602.76	0.9375	-0.01908
0	20	172	57	19.2672	19	7	1.66558	24	21	33		116	23	0.509802	0.201861	0.505507	718.438	623.552	3933.92	1	5280.09	0.958333	0.211171
0	20	170	56	19.3772	12	3	1.67733	22	30	26		110	18	0.50583	0.197347	0.50691	690.876	626.329	3617.92	1	4938.49	0.979167	0.341546
0	21	173	72	24.0569	14	6	1.67834	13	19	35			12	0.822602	0.132087	0.500373	677.591	626.114	4073.62	1	4288.94	1	0.092144
1	19	148	42	19.1746	16	4	1.67961	19	24	31	10	136	15	0.440203	0.145999	0.466902	723.667	615.854	4103.8	1	5544.56	1	0.61101
0	22	166	62	22.4996	16	6	1.68169	14	26	27		115	10	0.579527	0.220635	0.50536	734.748	608.973	3479.27	1	6103.92	1	1.07652
0	19	162	51	19.433	16	3	1.68502	23	14	32		102	8	0.562147	0.206803	0.486649	747.768	623.483	5738.55	1	7702.15	1	0.883213
1	18	157	45	18.2563	16	3	1.68762	7	22	30	6	120	19	0.496906	0.238424	0.476387	750.315	621.955	3458.97	1	1327.64	0.979167	0.057265
0	19	168	56	19.8413	13	2	1.69338	18	23	33	5	122	16	0.381819	0.207265	0.49289	711.318	605.037	3657.2	1	6115.48	1	0.042401
1	22	158	53	21.2306	16	2	1.69504	20	32	28	6	116	7	0.494156	0.190583	0.475481	713.716	593.982	4914.53	1	11349	0.9375	0.942043
0	20	162	60	22.8624	15	2	1.69627	24	26	25			19	0.368043	0.142356	0.519331	720.757	621.721	4734.15	1	8363.5	1	0.053088
0	22	170	55	19.0311	13	3	1.69975	15	17	31			15	0.546388	0.175089	0.505543	660.805	597.355	5172.03	1	12002.2	0.958333	-0.196497
0	22	170	56	19.3772	15	2	1.70027	28	38	25		104	14	0.524051	0.209702	0.513361	683.505	599.018	3837.07	1	5575.23	1	0.595186
0	21	166	63	22.8625	17	5	1.70372	21	24	30	9	112	11	0.698916	0.16978	0.513466	719.934	586.683	4348.23	1	6845.57	0.958333	0.670098
0	19	167	50	17.9282	15	3	1.70629	19	33	20			15	0.38525	0.248188	0.46806	695.821	622.376	4366.87	1	6543.35	1	-0.036393
0	19	167	55	19.721	14	6	1.70646	12	26	33			13	0.490153	0.210196	0.483154	735.62	623.694	6029.77	1	10552	0.979167	0.358478
0	21	175	66	21.551	15	5	1.71307	26	22	20	7	115	17	0.442199	0.127165	0.469145	703.924	600.095	3968.87	1	6159.54	1	0.839438
0	22	168	60	21.2585	16	1	1.71584	20	31	29		103	17	0.458622	0.226328	0.48921	727.204	634.291	5055.6	1	8446.04	1	0.820666
0	20	178	69	21.7776	14	3	1.71659	24	29	28		125	8	0.495964	0.19428	0.515723	687.279	624.93	5688.8	1	6974.19	1	0.611274
0	19	176	56	18.0785	13	1	1.72965	15	9	35		147	26	0.419313	0.174451	0.50804	698.77	618.934	3743.77	1	5425.19	1	0.651228
1	22	161	50	19.2894	15	3	1.73086		24	31		91	11	0.479427	0.327862	0.52971	696.395	604.381	5251.13	1	6817.98	1	0.998774
0	25	165	72	26.4463	16	3	1.74335	25	23	35			10	0.547144	0.213418	0.53023	678.248	617.804	4334.2	1	5693.17	1	0.189132
1	22	162	51	19.433	14	3	1.745	7	7	32			16	0.434678	0.273106	0.512841	721.289	603.343	3845.27	1	5842.15	1	-0.005845
1	19	160	51	19.9219	15	4	1.76065	12	28	27	8	115	14	0.514524	0.155371	0.486378	734.289	618.465	4661.75	1	6363.17	1	0.595157
1	21	169	54	18.9069	13	5	1.76208	22	29	28		104	16	0.487877	0.189041	0.512133	662.827	588.997	4146.47	1	6175.58	1	0.672815
0	19	175	57	18.6122	14	4	1.76245	21	21	29		120	20	0.422052	0.199073	0.514868	679.16	606.7	5650.05	0.983333	7155.26	0.958333	-0.037011
0	22	173	66	22.0522	15	7	1.76283	26	39	27		125	23	0.841876	0.184901	0.523673	699.633	618.819	3849.17	1	5410.21	1	0.253742
1	25	162	52	19.8141	17	6	1.76455	20	15	25	8	118	15	0.555279	0.137504	0.479038	714.676	602.742	4184.53	1	5613.77	1	0.522284
0	19	183	68	20.3052	14	6	1.76723	21	13	40	6	131	19	0.467703	0.203611	0.494459	658.324	581.055	3751.45	1	6674.33	1	0.416221
0	21	182	68	20.5289	16	4	1.76982	16	29	29			17	0.566834	0.205145	0.493437	713.808	620.612	4587.28	1	5731.72	0.979167	-0.149564
0	19	170	62	21.4533	12	4	1.77357	15	28	34	7	120	11	0.413777	0.368407	0.535003	705.712	597.852	4389.18	1	5955.69	1	0.686592
0	22	176.5	67	21.5073	13	3	1.77627	22	22	29		122	18	0.620856	0.239769	0.501406	674.428	632.026	3772.32	0.95	4827.88	0.854167	1.28084
0	20	175	83	27.102	12	4	1.7775	18	22	32		121	16	0.510825	0.270297	0.505896	675.589	599.963	3589.05	1	4940.85	1	0.637155
1	20	158	52	20.83	16	2	1.79218	15	26	30	4	97		0.428946	0.234408	0.517299	713.446	613.487	4879.5	1	7844.83	1	1.14476
0	20	174	60	19.8177	14	4	1.79407	14	25	26			14	0.437098	0.182541	0.508294	688.34	592.056	4467.73	1	7004.52	1	0.259422
1	21	162	52	19.8141	15	5	1.79699	29	33	21	9	106	9	0.502401	0.251959	0.476344	740.339	614.324	5264.2	1	7371.04	1	0.438702
0	20	185	85	24.8356	19	5	1.80706	30	34	21			17	0.820176	0.218966	0.50027	706.773	623.832	4889.76	0.983333	7134.6	1	0.015571
1	21	161	58	22.3757	12	3	1.80726	19	33	17		115	12	0.535027	0.220762	0.502155	726.677	624.494	4662.32	1	5864.35	1	0.186996
1	22	158	50	20.0288	13	5	1.80781	20	21	31		110	13	0.539434	0.26369	0.498447	700.909	589.971	4209.65	1	5193	1	0.34096
0	20	170	58	20.0692	14	7	1.81271	27	37	23		113	18	0.593031	0.183735	0.496133	699.28	614.625	4219.52	1	8716.94	1	0.41523
0	21	173	63	21.0498	16	6	1.81591	15	27	36	8	104	12	0.415984	0.211544	0.479199	691.448	592.761	3700.73	1	5485.62	0.979167	0.55018
0	24	161	64	24.6904	15	4	1.81954	10	20	36		105	15	0.558415	0.188561	0.513252	693.393	604.507	4711.33	1	8623.19	1	0.885968
0	19	166	58	21.048	14	3	1.82445	22	26	34			9	0.568622	0.225302	0.495123	710.103	631.072	3850.71	0.966667	6196.98	1	-0.287249
0	23	173	75	25.0593	12	3	1.82543	20	28	27		106	7	0.486849	0.211056	0.532266	702.933	608.147	5807.7	1	8634.25	1	1.1262
0	20	164	50	18.5901	12	4	1.82711	23	23	29		109	9	0.576056	0.178696	0.503484	679.657	624.674	4936.6	1	9242.94	1	0.622348
0	21	171	56	19.1512	16	5	1.82718	21	32	21	7	100		0.397971	0.32681	0.49229	717.044	583.848	5528.8	1	8769.1	1	0.337567
1	19	163	53	19.9481	16	3	1.82982	20	30	29		100	17	0.53029	0.158047	0.506118	700.921	619.825	3806.68	1	5826.83	0.979167	0.392351
0	19	167	51	18.2868	15	5	1.83289	20	19	28			16	0.755567	0.155742	0.528577	688.937	614.939	3679.5	1	3928.85	1	-0.017624
1	20	159	60	23.7332	12	3	1.83474	15	30	34	7	127	18	0.507744	0.195493	0.488636	716.463	601.409	3421.5	1	4013.19	1	0.530757
1	18	167	55	19.721	12	3	1.83544	25	18	21	6	109	5	0.434713	0.215364	0.503967	700.277	576.599	3769.05	1	5645.35	1	0.629173
0	20	175	55	17.9592	12	3	1.83967	19	36	29	1	125	19	0.431846	0.245662	0.482885	654.853	600.86	4589.32	1	6847.29	1	1.1188
0	20	175	60	19.5918	16	4	1.84029	21	32	12	4	119	11	0.492278	0.291821	0.516526	700.592	590.541	4521.77	1	4505.96	1	1.30059
0	19	176	65	20.984	14	2	1.84029	15	23	30		106	10	0.538957	0.142802	0.489804	694.849	628.714	5078.2	1	8128.1	1	0.665728
0	22	174	65	21.4692	14	6	1.84473	21	35	29	5	118	8	0.389862	0.250337	0.485159	709.738	588.514	4087.2	1	7746.69	1	0.953319
0	21	169	64	22.4082	11	3	1.84578	27	18	16		106	9	0.511751	0.155553	0.490943	714.219	607.975	4631	1	6076.23	1	1.24503
1	21	162	47	17.9089	15	2	1.84776	15	37	35		112	11	0.414689	0.194232	0.506245	700.3	605.819	4146.98	1	6599.35	1
0	19	165	65	23.8751	16	6	1.84924	22	26	30			15	0.449006	0.214046	0.466805	720.279	635.873	4220	1	4992.92	1	-0.079486
0	18	164	53	19.7055	13	6	1.84948	22	31	34	3	100	7	0.408236	0.150798	0.458438	721.926	605.623	4886.6	1	8048.6	1	1.36854
0	20	180.4	63	19.3583	20	6	1.8512	19	27	33		117	16	0.426246	0.205629	0.514891	691.029	600.964	3871.9	1	4926.38	1	0.578061
0	21	177	55	17.5556	19	4	1.85193	20	11	26	9	122	24	0.374944	0.195492	0.500746	724.631	611.546	4048.83	1	4785.67	1	0.566242
1	21	154	51	21.5045	16	7	1.85315	27	34	19	4	114		0.731218	0.17214	0.500435	728.206	597.857	4527	1	8497.26	0.979167	0.695618
1	21	156	46	18.902	15	4	1.85479	26	31	24	7	113	14	0.400773	0.291659	0.481126	712.912	636.067	3933.53	1	5096.88	1	0.396666
0	19	165	56	20.5693	15	4	1.85509	16	22	30	9	108	15	0.523712	0.213067	0.51524	716.18	593.128	4844.5	1	7051.77	1	1.00419
1	19	157	50	20.2848	16	5	1.85558	23	23	24	14	117	10	0.464623	0.18154	0.523069	721.665	595.941	5009.9	1	5252.56	1	0.86985
1	20	161	56	21.6041	14	5	1.85625	24	35	21		93	9	0.583751	0.168692	0.508567	727.961	616.85	4625.75	0.95	7280.98	0.979167	0.403298
0	21	173	60	20.0474	16	5	1.85697	22	21	27		99	13	0.705752	0.244833	0.497927	707.868	617.729	4950.27	1	8338.23	0.958333	0.416331
0	23	165	58	21.3039	12	2	1.8583	21	23	33		125	30	0.519937	0.235722	0.494239	680.934	619.393	4509.42	0.916667	7222.67	0.958333	0.721591
0	25	180	98	30.2469	12	5	1.85902	20	33	30		86	10	0.944245	0.32812	0.506415	701.705	609.57	5113.63	1	6909.43	0.979167
0	20	178	62	19.5682	16	5	1.86159	15	10	29	4	121	7	0.518393	0.201824	0.501854	710.164	591.399	4696.25	1	6331.4	1	0.424368
0	20	164.5	74	27.3464	16	3	1.86207	21	21	26		83	18	0.497266	0.225482	0.504133	718.852	601.874	4513.23	0.933333	6718.46	1	0.190173
1	21	170	56	19.3772	15	4	1.87216	14	19	26			3	0.391908	0.191908	0.489862	692.537	598.419	5829.83	1	11878.9	0.979167	-0.68296
1	23	162	50	19.052	16	7	1.87691	27	34	22	10	136	20	0.475133	0.219826	0.504921	716.61	599.795	4501.07	1	7467.75	1	0.483562
0	21	171	58	19.8352	15	7	1.88058	18	21	31		126	13	0.577482		0.499559	690.449	625.468
0	22	178	59	18.6214	12	6	1.88127	21	24	32		126	16	0.672334	0.187518	0.48729	644.383	612.019	3758.63	1	4201.81	1	-0.23095
1	22	169	63	22.0581	16	5	1.88621	15	29	33		137	17	0.412855	0.168259	0.498307	710.723	601.836	4391.5	1	5298.33	1	0.409913
1	21	161	52	20.061	16	6	1.88632	26	29	22	11	108	10	0.486683	0.228852	0.484322	712.586	576.914	4938.97	1	9459.27	1	0.768046
1	19	158	60	24.0346	15	3	1.88824	14	20	31	11	108	14	0.390881	0.209795	0.494545	687.86	582.824	4464.49	0.983333	7130	1	0.743415
1	18	154	55	23.1911	14	3	1.89059	15	16	22	4	95	12	0.414484	0.247862	0.489775	745.193	609.255	4843.7	1	6481.04	1	0.689585
1	22	162	51	19.433	14	2	1.89209	23	20	17	7	106	9	0.512781	0.174954	0.49544	718.262	594.295	5841.98	1	7557.31	1	0.986953
1	21	161	69	26.6193	13	3	1.89226	20	26	27	6	84	10	0.552807	0.245975	0.51179	689.527	590.249	5686.57	1	10119	0.958333	1.10944
1	18	154	49	20.6612	15	1	1.89326	21	21	28	4	100	13	0.425734	0.264447	0.48183	744.469	617.524	5050.63	1	9958.89	0.979167	0.736385
0	20	175	79	25.7959	17	6	1.89426	29	26	21	9	132	15	0.511439	0.174312	0.483186	713.503	616.013	4934.95	1	7559.69	1	1.23168
0	20	170	56	19.3772	16	4	1.89454	11	18	34	7	107	16	0.526184	0.172312	0.506264	730.047	613.016	5596.53	1	7623.85	1	0.88987
0	19	175	55	17.9592	16	4	1.89575	25	25	27	9	125	16	0.433523	0.136274	0.501904	693.563	579.583	3830.67	1	4677.65	1	0.42921
0	21	170	64	22.1453	12	3	1.89675	22	28	23	5	141		0.397898	0.180318	0.51547	692.561	597.95	3580.73	1	4168.79	1	0.721638
0	26	172	60	20.2812	19	6	1.89955	17	15			140	14	0.41251	0.170492	0.50158	666.93	586.797	4243.95	1	6767.95	0.854167	0.407131
1	22	168	60	21.2585	15	4	1.89998	25	22	28	11	125	16	0.410082	0.389849	0.49931	699.361	592.325	3602.7	1	3745.62	1	0.407819
0	22	171	62	21.2031	12	2	1.90042	16	30	35			11	0.526116	0.197169	0.478274	684.911	611.163	5256.23	1	6888.47	0.979167	-0.458729
0	23	165	55	20.202	14	3	1.9026	22	32	30	7	104	10	0.43864	0.258451	0.474106	713.866	568.587	4255.87	1	6120.67	1	0.097624
1	20	154	45	18.9745	13	3	1.9065	24	32	21		102	22	0.461968	0.210509	0.486085	727.447	617.873	4007.55	1	5980.67	1	0.368692
0	21	172	48	16.225	14	3	1.90854	17	24	28	5	99	17	0.437643	0.143572	0.48674	713.257	591.312	5050.08	1	6447.69	1	0.824469
1	22	163	56	21.0772	16	4	1.90988	28	34	19	17	119	10	0.466145	0.17819	0.485706	725.455	605.897	4828.43	1	8615.19	1	0.35293
1	20	158	49	19.6283	17	5	1.91535	22	34	23	5	87	14	0.443534	0.195786	0.505285	681.532	580.234	5464.07	1	10885.5	0.916667	0.446824
0	22	171	74	25.3069	13	4	1.91624	14	18	29	11	102	12	0.559737	0.165799	0.489695	732.068	633.78	4687.71	0.966667	7177.56	1	0.207938
0	19	168	55	19.487	12	3	1.91819	21	19	31	3	109	11	0.467342	0.195156	0.473812	685.848	594.277	5279.02	1	7078.5	1	0.899648
0	27	176	58	18.7242	15	2	1.9195	24	22	31		110	16	0.474165	0.159128	0.50329	670.944	606.46	4653.7	1	8337.27	1	0.407234
0	19	165	68	24.977	16	7	1.91976	14	18	29	8	108	25	0.489145	0.162802	0.476707	728.708	596.278	4395.48	1	6130.9	1	0.270177
0	19	176	65	20.984	15	6	1.92059	15	37	23		110	11	0.79123	0.223908	0.525968	689.467	613.719	4715.5	1	9356.15	0.979167	-0.126365
1	19	154	60	25.2994	14	3	1.92686	29	7	30	4	103	12	0.534164	0.25757	0.491875	696.475	596.989	4663.28	1	5035.58	1	0.322815
1	19	162	57	21.7193	12	4	1.92722	16	13	38			17	0.506077	0.160896	0.52033	681.975	616.013	7828.28	1	6712.69	1	-0.008913
1	21	163	50	18.8189	12	2	1.93334	15	44	27			15	0.418847	0.184158	0.523115	701.41	611.934	4067.22	1	4814.42	1	0.078676
1	22	161	60	23.1473	13	7	1.93455	19	25	33	8	122		0.523834	0.175993	0.51663	691.304	595.614	4105.58	1	6077.17	1	0.61919
0	22	171	78	26.6749	16	4	1.9346	16	8	31		122	18	0.529266		0.522343	685.152	601.903
0	20	163	53	19.9481	15	4	1.9347	19	24	26	9	102	12	0.401925	0.159183	0.500444	702.253	602.956	4923.18	1	5742.25	1	0.732512
0	19	170	60	20.7612	15	6	1.93636	27	31	28		107	17	0.415529	0.161269	0.490123	675.983	598.087	4656.85	1	4658.27	1	0.690268
1	19	158	49	19.6283	16	1	1.93797	15	23	36	7	119	14	0.385807	0.186269	0.496743	712.543	603.908	4607.07	1	7075.98	1	0.524222
1	20	162	58	22.1003	12	5	1.93802	23	26	27	8	110	6	0.446514	0.182705	0.467387	726.107	606.629	4354.3	1	5897.49	0.979167	0.577425
0	19	161	54	20.8325	13	4	1.93817	16	14	32	6	115	9	0.369299	0.208273	0.511194	694.763	587.173	4911.12	1	7416.04	1	0.662328
1	19	142	45	22.317	16	2	1.93832	24	30	16	5	109		0.550307	0.176169	0.495064	748.477	599.232	4126.5	1	9167.27	1	0.256372
1	21	155	45	18.7305	15	5	1.93837	25	25	30	8	119	11	0.438229	0.227799	0.495826	700.986	598.987	5413.8	1	7648.17	1	0.478493
0	21	176	75	24.2123	18	6	1.94007	30	30	19		131	20	0.664285	0.305969	0.522678	690.76	612.178	4051.91	0.966667	5952.06	1	0.432849
1	20	162	58	22.1003	12	2	1.94424	11	19	32	7	115	17	0.52021	0.158768	0.4879	735.678	600.561	4036.78	1	7333.77	1	0.54809
0	20	172	67	22.6474	15	5	1.94443	16	23	35	6	113	12	0.399838	0.25095	0.503206	688.085	598.376	4120.47	1	5567.54	1	0.470882
1	21	158	55	22.0317	12	3	1.9509	19	28	24	7	105	22	0.624002	0.240452	0.490384	743.719	618.663	5941.32	1	7280.1	1	0.504427
1	18	157	52	21.0962	16	4	1.95114	26	25	13	9	111	13	0.524785	0.252851	0.470048	758.13	614.747	3420.08	1	4477.72	0.979167	0.056332
0	22	168	57	20.1956	11	2	1.95226	16	23	33		114	10	0.583117	0.248229	0.494046	704.343	613.682	4378.97	1	7864.21	1	0.309948
0	19	192	72	19.5312	13	4	1.95689	16	25	23			14	0.529203	0.182353	0.49391	690.903	603.588	3913.87	1	7338.71	1	-0.042504
0	20	170	70	24.2215	13	4	1.95708	15	22	26			10	0.667024	0.343986	0.492333	690.545	615.344	3976.97	1	4534.73	1	0.566713
1	21	159	47	18.591	16	3	1.95899	20	25	30	5	97	13	0.46188	0.216669	0.509092	704.248	581.484	4521.35	1	5535.29	1	0.938028
0	20	179	66	20.5986	15	3	1.96028	26	36	19	8	138	25	0.427717	0.300533	0.484936	752.978	610.69	3957.6	1	4669.38	1	0.187096
1	18	153	53	22.6409	12	5	1.96137	27	19	11		103	18	0.650914	0.219166	0.509722	672.156	627.47	4026.52	1	6291.09	0.979167	0.390126
0	23	170	74	25.6055	10	3	1.9652	21	26	31	7	112	13	0.655329	0.239305	0.495626	698.669	586.799	4960.3	1	8419.96	1	0.732718
1	20	160	57	22.2656	9	1	1.96661	34	25	22		111	19	0.52261	0.194413	0.485915	720.283	635.558	4904.6	1	7407.02	0.979167	0.81397
0	25	170	69	23.8754	12	5	1.96666	20	24	28		102	18	0.465881	0.199369	0.517425	685.457	607.217	4918.67	1	9469.92	1	0.761061
1	21	155	49	20.3954	13	3	1.96685	19	19	34		123	17	0.45394	0.194096	0.538969	706.64	597.989	4582.55	1	6480.43	0.979167	0.092438
1	20	156	45	18.4911	12	1	1.96876	27	27	29			12	0.581688	0.246731	0.493056	727.347	614.559	4133.78	1	5966.4	1	-0.491087
1	21	160	57	22.2656	15	4	1.97058	31	32	16	9	118	18	0.379028	0.175369	0.488351	701.656	587.472	4159.38	1	5781.19	1	0.566951
0	23	159	51	20.1733	16	3	1.97299	12	28	32		132	18	0.432561	0.181665	0.505535	674.445	610.722	3430.77	1	3955.08	1	0.3047
1	22	170	58	20.0692	15	3	1.97488	32	43	15		116	18	0.501575	0.189249	0.511757	724.366	618.026	3890.25	1	8778.19	0.979167	1.01881
0	20	170	61	21.1073	14	3	1.97959	26	28	20		104	15	0.517395	0.150555	0.512018	697.792	600.972	4031.78	1	5525.38	1	1.1624
0	22	174	75	24.7721	12	1	1.981	26	24	27	7	147	26	0.379653	0.152483	0.476271	752.968	608.023	3841.3	1	4589.02	1	1.02976
1	19	161	52	20.061	14	4	1.98127	18	30	31	5	121	13	0.470545	0.268668	0.488998	711.784	604.496	3733.82	1	5385.02	1	0.508375
1	24	155	51	21.2279	15	3	1.98313	16	22	29		112	27	0.486343	0.120915	0.491586	709.571	616.428	4001.73	1	5108.34	0.979167	0.684202
1	20	153	47	20.0777	12	3	1.98408	26	28	18	2	79		0.569617	0.246395	0.486096	731.849	587.809	4569.93	1	8897.21	1	0.304308
1	19	167	61	21.8724	16	4	1.98408	22	29	37	5	110	15	0.453333	0.259452	0.48483	732.068	607.042	3805.08	1	4774.33	1	1.22591
1	20	160	51	19.9219	16	7	1.98453	19	28	30	7	113		0.424873	0.147299	0.480364	729.876	606.459	4199.4	1	6656.08	1	0.833002
0	19	165	55	20.202	16	4	1.9857	23	30	26		104	9	0.519286	0.221831	0.507531	693.114	590.833	4467.03	1	6732.75	1	0.773252
1	20	151	39	17.1045	12	4	1.98932	19	27	32	9	121		0.496236	0.150098	0.510408	703.772	602.398	4234.07	1	4735	1	0.490926
0	21	175	57	18.6122	13	3	1.98945	12	21	29	8	122	12	0.479255	0.159403	0.494167	707.964	603.655	4152.37	1	5120.23	1	0.662154
1	19	163.1	57	21.4273	15	6	1.99185	11	35	28	6	78		0.40624	0.163302	0.530447	737.668	578.983	5201.58	1	10420.1	0.979167	0.889818
0	22	180	65	20.0617	15	4	1.99224	21	23	30			23	0.470793	0.123036	0.51305	691.075	618.718					0.291035
0	18	174	55	18.1662	12	3	1.99251	11	14	31	6	109	15	0.390814	0.25205	0.509579	729.579	620.319	3869.98	1	6052.94	1	0.544609
0	20	169	60	21.0077	16	5	1.99629	31	25	25	7	123	18	0.438331	0.190892	0.47991	706.519	611.793	4450.62	1	5233.33	1	0.467312
1	18	161	47	18.132	14	5	1.99656	12	15	29	5	108	17	0.508209	0.183758	0.46839	765.603	627.348	4044.52	1	6599.62	1	0.526419
0	21	175	72	23.5102	19	7	1.99704	22	26	29	8	97	9	0.835862	0.223668	0.499589	690.405	605.218	5464.47	1	9290.21	0.979167	0.522787
1	19	156	48	19.7239	12	2	1.99978	15	22	26	7	125	19	0.472321	0.152433	0.473217	748.585	612.323
0	19	168	60	21.2585	16	4	2.00087	21	39	38		92	15	0.511965	0.234485	0.501319	717.937	623.209	5740.62	1	10855.4	1	0.045391
0	24	174	58	19.1571	16	6	2.0013	19	25	30	7	131	11	0.447374	0.19004	0.48201	715.971	602.297	3682.38	1	4492.71	1	0.264701
0	23	167	54	19.3625	17	5	2.0013	17	17	36	4	104	10	0.391272	0.116258	0.451518	679.271	589.087	4293.22	1	7314.62	1	0.606103
1	20	169	52	18.2066	19	5	2.0026	27	31	27	9	104	19	0.368989	0.301809	0.495889	735.031	602.582	6243.22	1	8224.5	1	0.486827
0	21	173	53	17.7086	14	2	2.00432	22	25	31		125	12	0.519486	0.126413	0.508217	675.714	614.377	4311.25	1	7902.31	1	0.662043
0	24	173	72	24.0569	16	5	2.00475	11	31	29	15	116		0.430725	0.236718	0.522766	698.27	584.919	3982.05	0.983333	4419	1	0.833323
1	20	152	46	19.91	16	4	2.00561	24	26	28			16	0.41397	0.210898	0.486401	677.969	612.067	4642.28	0.95	7768.38	1	0.31593
1	22	160	45	17.5781	16	3	2.00647	17	23	37	3	114	14	0.393303	0.195596	0.484837	719.158	597.931	2967.05	1	3423.52	1	0.264219
0	21	180	55	16.9753	16	7	2.00689	23	28	31		98	11	0.548134	0.275576	0.53553	686.453	614.036	3451.2	0.9	4769.55	0.979167	0.158164
0	18	168	53	18.7783	15	3	2.00903	17	35	30		104	20	0.460596	0.189963	0.472049	684.861	617.573	4825.58	1	8833.4	1	1.42721
0	20	170	55	19.0311	12	4	2.01199	20	23	26	4	132	14	0.465173	0.164559	0.496141	720.964	613.4	4948.05	1	6859.29	1	0.553516
0	19	158	53	21.2306	17	4	2.01242	15	23	37		124	9	0.452937	0.211367	0.484809	694.171	618.435	3532.58	1	4211.56	1	0.535412
0	27	177	60	19.1516	16	5	2.01326	21	25	28	5	110	15	0.408797	0.278389	0.51658	660.914	587.252	4582.18	1	11489.1	0.979167	0.1093
0	21	170	50	17.301	16	4	2.01326	17	21	30		95	12	0.712305	0.213402	0.515831	700.464	618.075	4945.41	0.983333	9239.81	0.979167	0.498605
0	18	177	65	20.7476	19	6	2.01452	14	30	33	7	120	13	0.396219	0.180477	0.484338	708.079	619.737	3845.67	1	5450.46	1	0.953578
0	19	173	69	23.0546	16	5	2.01787	19	24	29	7	115	23	0.467898	0.207513	0.487203	731.588	608.365	5372.25	1	8415.9	1	0.587671
0	21	162	58	22.1003	13	2	2.01912	24	21	23		110	19	0.687331	0.150999	0.509862	733.868	622.764	5633.78	1	6176.02	1	0.448412
1	20	157	50	20.2848	15	4	2.02531	16	16	31			14	0.433125	0.232903	0.49599	713.762	630.396	4414.77	1	7069.93	0.958333	0.128276
1	19	168	59	20.9042	14	5	2.02572	12	27	25			12	0.548095	0.216141	0.483145	698.739	629.143	5073.58	1	8091.81	1	0.595093
0	24	172	64	21.6333	15	3	2.02816	27	28	29			10	0.578642	0.140181	0.507808	699.311	590.257	5294.85	0.916667	7507.44	1	-0.313238
1	20	156	52	21.3675	12	2	2.02816	22	29	23	3	91	11	0.421546	0.21649	0.4917	734.925	629.205	6106.65	1	13463.1	0.9375	0.572395
1	19	150	45	20	12	3	2.02898	24	23	32	6	98		0.458641	0.172655	0.48996	711.717	601.848	4397.47	1	5955.92	1	0.485284
1	24	161	48	18.5178	17	5	2.02979	21	18	34	6	99	10	0.4465	0.195476	0.481454	735.898	603.508	6325.02	1	11479.5	0.791667	0.451168
1	20	164	50	18.5901	9	3	2.03262	21	9	30	7	122	19	0.387379	0.131736	0.503973	725.755	604.974	4322.55	1	8057.02	0.979167	0.631276
1	19	155	55	22.8928	16	6	2.03383	23	23	30		104	12	0.430586	0.19739	0.499483	691.934	620.313	3886.17	1	6186.71	1	1.03636
0	22	168	63	22.3214	17	4	2.03503	20	31	23	7	130	8	0.537622	0.190987	0.513961	730.042	588.058	3800.5	1	8425.02	1	0.215955
0	21	165	55	20.202	14	2	2.03543	20	19	22	7	121	15	0.601216	0.23065	0.46471	748.658	613.525	5653.27	1	7413.42	1	0.680781
1	21	157	50	20.2848	12	3	2.03743	21	37	21			7	0.52103	0.184289	0.46757	712.32	622.074	5051.27	1	9677.76	0.770833	-0.102872
0	24	175	65	21.2245	15	4	2.03981	26	18	17	6	113	10	0.560876	0.139184	0.501979	711.314	607.641	4412.15	1	5819.9	1	0.340941
0	21	160	57	22.2656	16	5	2.03981	25	31	28		112	15	0.552769	0.198075	0.507012	724.87	639.385	4362.8	1	7972.27	0.916667	0.682451
1	22	163	50	18.8189	15	3	2.0406	16	13	28	4	117	15	0.455361	0.28039	0.462324	723.982	604.984	4641.15	1	5211.08	1	0.285906
0	18	167	55	19.721	17	7	2.04258	17	24	25		101	16	0.548045	0.160031	0.495362	719.21	612.999	5556.05	1	9146.45	0.979167	0.401024
0	20	170	58	20.0692	12	2	2.04493	23	23	22	22	130	10	0.636396	0.202055	0.489211	716.885	605.337	4121.78	1	5835.35	1	-0.025954
1	22	160	50	19.5312	13	3	2.04532	29	37	20	6	109	11	0.407741	0.216164	0.476914	716.62	600.481	4938.8	1	6012.58	1	0.629524
0	19	170	80	27.6817	16	4	2.04883	26	17	24	19	112	16	0.49459	0.24432	0.480193	691.081	603.499	4372.78	1	5959.06	1	0.322398
0	24	171	64	21.8871	16	2	2.04883	10	22	33		101	17	0.518972	0.158399	0.512826	699.19	615.252	3856.47	1	8353.21	1	1.01919
1	24	159	58	22.9421	16	4	2.04922	18	23	18		104	15	0.413667	0.236031	0.478441	696.308	613.363	4239.6	1	5683.56	1	1.24924
0	21	172	57	19.2672	19	3	2.04961	18	28	27	10	111		0.45934	0.207635	0.509063	714.141	612.848	3781.95	1	7712.21	1	0.60776
1	25	162	48	18.2899	15	3	2.05308	19	38	30	5	103	15	0.441891	0.142318	0.496251	718.429	605.758	5160.45	1	7069.9	1	0.075527
0	22	163	57	21.4536	14	6	2.05423	20	32	35	9	117	14	0.500727	0.288287	0.505279	729.559	638.208	4399.4	1	5566.23	1	0.535787
1	20	153	52	22.2137	16	5	2.05423	12	29	34		114	12	0.440149	0.123499	0.502695	680.137	611.874	4713.28	1	6286.23	1	0.718846
0	22	173	68	22.7204	12	4	2.05614	17	29	30		98	16	0.420808	0.158049	0.528609	692.006	607.305	5340.68	1	7044.27	1	0.436033
0	19	170	65	22.4913	12	1	2.05729	23	28	21		103	24	0.81366	0.276833	0.501273	704.463	638.607	4293.47	1	7124.44	1	0.405671
0	19	167	43	15.4183	15	3	2.05767	27	28	24		97	13	0.548388	0.250031	0.491294	715.538	611.345	5173.35	1	6406.34	0.979167
0	22	180	83	25.6173	15	6	2.05881	22	20	27		104	15	0.590745	0.187758	0.527462	699.82	626.844	3793.35	1	6913.56	1	0.838783
0	21	171	61	20.8611	15	3	2.05918	24	29	31		127	16	0.459304	0.149935	0.53412	688.947	599.515	3494.48	1	4908.88	1	0.397925
1	20	159	47	18.591	15	6	2.0607	16	21	35	8		17	0.460108	0.22046	0.51375	712.376	590.587	4134.17	1	6399.62	1	0.945684
0	19	172	69	23.3234	15	4	2.06221	33	28	29		126	11	0.616936	0.160093	0.503489	670.052	599.455	3968.98	1	4224	1	0.811402
1	21	150	40	17.7778	14	5	2.06483	22	34	32	4	95		0.480535	0.191459	0.478705	710.296	593.569	7960.03	1	11537.1	0.875	0.327154
0	20	168	53	18.7783	12	3	2.06595	21	18	29	6	105	16	0.463151	0.14635	0.503863	707.608	597.054	5246.2	1	6861.73	1	-0.404337
1	18	159.7	57	22.3494	19	7	2.06633	14	25	28		113	12	0.435609	0.210292	0.523036	731.272	616.07	4472.72	1	5422.23	1	0.192514
0	22	176	70	22.5981	16	3	2.0693	22	15	29	20	123	13	0.516514	0.253926	0.483395	680.1	599.284	4112	1	5784.79	1
0	21	169	55	19.257	12	3	2.06967	19	27	30		110	20	0.711617	0.189329	0.532671	687.533	612.132	4879.98	1	6660.27	1	1.45845
1	22	154	50	21.0828	15	2	2.06967	13	25	21		119	12	0.518638	0.167499	0.498005	670.823	612.969	4298.77	1	6759.98	1	0.541465
0	19	167	65	23.3067	15	2	2.07225	22	29	28	3	108	18	0.542268	0.256744	0.476046	737.772	604.07	4739.83	1	8275.35	1	1.31632
0	21	169	55	19.257	12	3	2.07262	20	19	31	8	123	17	0.520146	0.255245	0.478942	707.984	611.911	3808.48	1	4951.75	1	0.808007
0	23	179	72	22.4712	12	4	2.07298	23	26	25	7	139	13	0.524019	0.224998	0.492075	723.15	593.456	3782.7	1	7400.4	1	0.879607
1	23	162	56	21.3382	13	5	2.07482	25	30	19		108	14	0.443559	0.16322	0.481499	691.545	612.203	4488.53	1	6105.09	0.979167	1.03214
1	20	160	48	18.75	16	2	2.07518	22	27	28	7	107	16	0.404374	0.344007	0.50669	708.075	589.292	4049.03	1	4873.58	1	1.15493
1	20	163	57	21.4536	15	2	2.07628	23	35	25	7	114	15	0.529838	0.19814	0.512933	728.053	605.645	5598.76	0.983333	10621.5	0.979167	0.341572
0	21	163	63	23.7118	16	3	2.07809	16	32	28			10	0.687475	0.258754	0.461621	704.626	629.938	4732.61	0.983333	8369.12	1	-0.09354
1	21	162	60	22.8624	17	7	2.08135	13	22	24	4	112	12	0.432202	0.160708	0.473591	732.263	599.894	5631.98	1	10004.1	0.979167	0.276315
0	21	170	62	21.4533	14	4	2.08243	8	20	30			14	0.461176	0.165401	0.529242	644.42	585.457	4831.57	1	6730.38	1	0.039546
0	26	167	60	21.5139	15	2	2.08814	28	28	30			14	0.486456	0.216503	0.47127	711.299	612.288	4667.66	0.983333	6720.19	1	-0.198571
0	21	173	65	21.7181	21	5	2.08849	19	33	31	7	121	18	0.391606	0.165945	0.482205	726.051	614.675	4828.97	1	7385.85	1	0.804535
1	20	157	48	19.4734	16	3	2.08884	18	26	32	6	125	20	0.486359	0.172505	0.471098	733.272	612.067	3850.98	1	5040.58	1	0.730462
1	20	154	54	22.7694	12	3	2.09026	19	26	30	7	110	12	0.508184	0.24305	0.506486	714.022	596.549	4480.82	1	6983	1	0.456515
0	23	166	61	22.1367	15	3	2.09096	28	38	23	5	110	17	0.458792	0.130134	0.497679	703.808	578.444	5493.8	1	11364.7	1	1.10528
0	20	167	49	17.5697	13	3	2.09237	25	17	23	11	133	19	0.523214	0.191657	0.482158	731.709	607.15	3496.22	1	3734.38	1	0.707105
0	19	171	60	20.5191	12	3	2.09237	14	20	17		91	24	0.431537	0.163985	0.510646	693.387	603.699	4550.48	1	8171.06	1	0.699245
0	19	170	63	21.7993	17	3	2.10003	21	24	22	8	121	16	0.408723	0.185435	0.51713	668.48	587.47	4116.05	1	5312	1	1.01526
1	22	168	58	20.5499	19	5	2.10003	6	30	37	10	132	17	0.533166	0.198856	0.50454	712.591	603.157	4167.17	1	8172.54	1	0.551919
0	22	178	69	21.7776	15	5	2.10106	26	28	39	5	111	11	0.409684	0.226258	0.478968	713.087	600.754	4533.62	1	8537.96	1	0.502718
0	21	175	53	17.3061	14	4	2.10209	17	10	34		98	13	0.486975	0.144054	0.496219	695.398	607.633	5326.88	1	9582.31	1	0.641682
0	19	179	63	19.6623	13	3	2.10312	22	21	39	20	136	13	0.649564	0.177384	0.52171	727.502	592.155	3395.52	1	4440.88	1	0.480782
1	20	155	45	18.7305	16	3	2.10415	22	35	23	4	121	12	0.44576	0.192557	0.49363	716.466	599.315	5081.57	1	6831.69	1	0.239425
0	20	174	63	20.8086	16	4	2.10449	19	28	29	6	112	14	0.542888	0.158934	0.476014	730.141	600.977	4967.45	1	7694	1	0.631351
0	24	166	53	19.2336	15	4	2.10551	18	18	19		112	20	0.462616	0.314218	0.500222	700.187	613.638	4040.45	1	5415.98	1	0.261861
0	20	166	48	17.4191	15	5	2.10619	16	28	40	16	111	13	0.507644	0.144308	0.482254	712.869	615.664	4708.48	1	8698	1	1.09504
0	20	181	65	19.8407	15	6	2.10789	30	15	23		115	24	0.521942	0.221203	0.508669	691.775	598.9	4231.67	1	5214.92	1	0.784338
0	20	163	57	21.4536	16	5	2.10958	13	15	29		118	11	0.48971	0.154851	0.509093	703.749	632.489	4812.03	1	6797.17	1	1.03848
1	24	160	50	19.5312	15	7	2.10992	16	32	30	11	113		0.500207	0.18181	0.468991	720.491	602.704	3709.18	1	4697.75	1	0.693419
0	21	178	68	21.4619	15	5	2.11059	28	33	30	7	134	12	0.429828	0.276277	0.494106	692.7	591.196	4242.97	1	7806.35	1	0.897304
1	21	152	46	19.91	15	3	2.11093	20	16	29	8	119	15	0.768948	0.172254	0.494635	758.855	593.137	5077.07	1	8005.12	1	0.392093
1	22	161	55	21.2183	12	5	2.1116	27	19	22	3	99	15	0.474405	0.209601	0.485156	692.392	575.869	5230.35	1	9418.54	0.958333	1.02446
1	22	163	50	18.8189	12	5	2.11227	28	25	20	8	102		0.488105	0.176425	0.495114	696.358	584.028	4669.45	1	6866.67	0.9375	0.778296
1	19	153	46	19.6506	16	5	2.11261	19	21	32	9	120	15	0.445282	0.243356	0.474277	707.649	603.246	3862.31	0.983333	4435.73	1	0.646629
0	23	177	70	22.3435	16	4	2.11394	24	33	27	6	109	13	0.437484	0.133542	0.529052	690.4	585.595	3998.62	1	6870.62	1	0.641599
0	20	175	60	19.5918	12	4	2.11561	18	12	29		127	20	0.549099	0.201209	0.491502	709.739	625.984	3988.56	0.9	5731.4	1	0.884705
0	21	175.2	94.6	30.8193	12	1	2.11727	28	35	26		131	8	0.816246	0.303614	0.524267	669.594	608.292	4514.97	1	5455.31	1	0.855774
0	18	170	54	18.6851	15	6	2.11793	19	16	11	6	105	18	0.410107	0.181766	0.463305	730.117	610.656	3771.93	1	10355.4	1	0.697145
0	20	158	50	20.0288	16	4	2.12123	21	31	26		101	15	0.470902	0.204618	0.508178	692.753	608.264	3711.88	1	7090.96	1	0.653662
1	23	162	61	23.2434	15	5	2.12287	32	31	21		115	16	0.4689	0.24407	0.506302	705.3	621.913	3848.22	1	5079.88	1	0.784067
0	22	174	70	23.1206	16	6	2.12418	22	24	35		133	16	0.593853	0.268807	0.483544	691.358	619.741	4489.27	1	4972.31	1
1	20	157	55	22.3133	13	2	2.1284	10	19	31			17	0.439093	0.159017	0.499248	707.589	623.69	3768.8	1	5755.54	1	-0.504547
0	22	173	60	20.0474	12	5	2.12969	15	19	31		120	17	0.705727	0.200127	0.486293	665.993	596.866	4552.18	1	5942.38	1	0.574186
1	18	167	58	20.7967	16	7	2.1313	31	35	19	10	119	5	0.785075	0.307289	0.484346	738.501	619.489	4538.9	1	7281.44	1	1.08168
0	21	171	78	26.6749	12	1	2.13162	13	20	30	13	142	15	0.738267	0.212634	0.502006	731.763	609.435	4672.33	1	6128.08	1	0.135082
0	20	185	70	20.4529	16	6	2.1329	20	24	23	6	100	14	0.380048	0.190249	0.501555	709.321	597.908	4540.08	1	8752.08	1	0.647781
0	22	164	51	18.9619	15	4	2.13322	20	13	27	8	119	19	0.369073	0.258826	0.482031	689.939	591.742	4622.93	1	5876.27	1	0.839704
0	19	167	67	24.0238	12	1	2.1345	31	36	18		95	15	0.534444	0.185417	0.4933	659.913	595.671	3941.59	0.983333	4980.04	1	0.085095
0	23	169	68	23.8087	11	4	2.13481	20	34	27			13	0.422791	0.211969	0.504094	699.922	610.214	4583.38	1	6263.1	1	0.05944
0	19	164	61	22.68	15	6	2.13513	23	26	22		101	15	0.49299	0.194801	0.499738	712.021	626.073	4729.96	0.95	8023.02	0.958333	0.617054
1	18	157	46	18.662	16	3	2.13513	18	20	34	7	123	23	0.445905	0.171793	0.497257	720.954	607.777	3255.15	1	3734.15	1	0.303887
0	23	170	55	19.0311	16	6	2.13704	24	26	17	6	115	11	0.492232	0.146045	0.502793	684.696	580.678	5012.95	1	6591.35	1	-0.126333
0	20	170	58	20.0692	15	2	2.13704	20	18	30			22	0.520662	0.225741	0.515634	678.152	597.545	4273.85	1	10810.5	1	0.104971
0	21	158	50	20.0288	16	6	2.13767	23	19	26		125	15	0.424287	0.153967	0.495192	709.501	634.701	5401.35	0.95	7230.49	0.979167	0.467318
0	19	165	49	17.9982	13	2	2.13799	7	19	37	6	120		0.451042	0.287421	0.482204	731.252	604.232	4451.9	0.166667	5460	0.166667
0	23	165	60	22.0386	14	5	2.13925	24	26	28	3	108	16	0.620623	0.16245	0.502213	703.913	600.222	3618.85	1	8395.98	1	-0.06863
0	22	171	55	18.8092	14	5	2.13956	18	16	39		112	13	0.578445	0.167083	0.505246	702.043	597.609	3672.55	1	4419.81	1
1	21	157	49	19.8791	14	4	2.14114	20	19	26	5	110	19	0.518936	0.209068	0.511593	724.38	594.937	4054.03	1	6237.81	0.979167	0.563311
1	22	158	44	17.6254	16	7	2.14114	19	32	31	5	108	15	0.511511	0.153868	0.468297	723.294	589.57
1	19	155	47	19.563	14	3	2.14239	22	26	29	12	117	16	0.712124	0.121349	0.478835	751.92	619.826	5481.97	1	6849.75	1	0.566893
0	19	170	60	20.7612	11	4	2.14364	21	13	29	13	120	24	0.506835	0.169117	0.478921	720.66	611.849	4006.67	1	6252.92	1	0.656007
0	19	178	67	21.1463	16	4	2.14364	18	15	26	9	109	12	0.41362	0.285165	0.500823	724.631	598.707	5127.18	1	6302.77	1	0.290775
0	19	177	60	19.1516	14	4	2.14644	16	25	25		104	8	0.429895		0.491562	703.783	615.985
1	22	164	56	20.8209	15	4	2.14644	18	27	31	9	115		0.722571	0.222676	0.489418	751.579	622.647	4130.88	1	5486.5	1	0.212337
0	24	169	63	22.0581	16	6	2.14706	28	31	22		108	13	0.447588	0.180807	0.493359	712.51	611.943	3943.72	1	7188.06	1	0.184148
0	20	167	56	20.0796	15	1	2.14799	21	29	27		114	16	0.626109	0.145889	0.518681	687.705	605.352	3509.87	1	5259.6	0.979167	0.811868
0	19	174	63	20.8086	14	2	2.15045	19	22	31		127	20	0.53522	0.132789	0.508564	701.927	613.454	3907.2	1	4614.27	1	0.553801
0	18	173	68	22.7204	16	2	2.15381	22	20	22	10	142	19	0.686131	0.227459	0.503838	704.287	600.044	3913.57	1	4021.83	1	0.332625
1	22	172	54	18.2531	15	2	2.15412	11	25	36			10	1.02662	0.298373	0.497036	706.637	618.731	5148.77	1	7293.33	1	0.191523
1	20	170	69	23.8754	16	3	2.15473	12	13	30	6	127	17	0.432789	0.17462	0.476062	700.246	597.166	4272.72	1	4860.52	1	0.907944
1	20	151	47	20.6131	16	3	2.15473	22	20	21	4	116	16	0.631233	0.172834	0.472536	734.189	610.187	5015.03	0.983333	6792.79	1	0.31597
0	21	170	72	24.9135	12	2	2.15503	21	20	21	5	95	14	0.4453	0.223585	0.501722	681.283	583.377	5092.83	1	8301.25	1	0.533722
0	24	167	75.2	26.964	14	4	2.15897	14	23	34		113	11	0.466822	0.164465	0.525926	676.464	619.804	4860.7	1	6968.89	0.979167	0.260041
1	21	164	62	23.0518	16	5	2.16107	32	28	25	10	123		0.614119	0.159426	0.492107	702.432	595.04	4460.93	1	5965.25	1	-0.017465
0	18	176	56	18.0785	14	4	2.16286	4	8	31	8	137	26	0.42012	0.17759	0.497165	725.889	595.223
0	21	175	62	20.2449	19	6	2.16435	18	42	30	9	126	23	0.420644	0.229761	0.513183	713.006	603.532	5218.3	1	8201.29	0.979167	1.24223
0	22	181	71	21.6721	12	4	2.16495	24	22	29	35	112	9	0.62704	0.127664	0.478799	722.25	612.885	6092.45	1	6455.71	1	0.436775
1	21	155	58	24.1415	15	6	2.16495	32	26	20			12	0.594578	0.226613	0.486734	679.536	611.531	3531.47	1	5003.02	1	0.480792
0	20	174	52	17.1753	14	3	2.16791	22	8	20		122	10	0.646011	0.23094	0.504598	696.283	621.684	7544.82	1	9806.49	0.979167	0.102564
0	25	167	70	25.0995	16	5	2.17493	18	23	33	8	132	13	0.504981	0.191518	0.479135	750.595	615.574	4255.2	1	5853.29	1	0.292375
1	21	156	50	20.5457	13	5	2.17667	20	18	18	13	113	13	0.469882	0.175591	0.484193	727.446	603.223	4136.1	1	7617.4	1	0.585578
0	24	171	62	21.2031	19	7	2.17811	26	34	30	8	129	11	0.454105	0.167692	0.498114	672.043	585.272	3856.7	1	4512.62	1	0.732038
0	19	170	60	20.7612	16	3	2.18041	15	23	29		120	15	0.50991	0.165063	0.509619	705.858	611.847	3912.52	1	5461.81	1	0.329273
1	21	154	45	18.9745	18	5	2.18041	8	23	30	12	124	8	0.575591	0.238912	0.510099	709.705	595.109	3627.72	1	5388.98	1	1.08698
0	25	170	63	21.7993	18	7	2.18384	22	38	32	6	108	8	0.695632	0.169838	0.485766	718.559	628.61	5073.52	1	9934.52	1	0.192628
0	20	172	65	21.9713	15	5	2.18441	18	39	33		92	10	0.509654	0.181323	0.495555	671.544	611.943	5078.2	1	8128.1	1
0	20	175	55	17.9592	14	3	2.18639	16	17	32	6	96		0.406666	0.258191	0.523236	729.681	589.023	3838.85	1	4186.35	1	0.739881
0	24	160	60	23.4375	16	6	2.18752	23	20	28	5	110	11	0.632499	0.166453	0.462768	730.557	618.498	5587.63	1	9867.36	0.979167	0.904562
1	19	166	64	23.2254	13	5	2.18837	17	23	31	6	96	11	0.550265	0.202385	0.492012	723.653	612.99	5015.75	1	8333.96	1	0.639866
0	19	161	49	18.9036	13	3	2.18893	15	26	29	6	113	14	0.472243	0.269988	0.480953	708.689	615.576	4201.78	1	7019	1	0.638859
0	22	170	61	21.1073	16	1	2.18977	32	26	22	4	117		0.596679	0.16056	0.505406	719.242	576.666	5764.22	1	10133.1	1	0.716188
1	21	159	52	20.5688	14	6	2.19061	13	17	30		109	15	0.394348	0.208426	0.485525	703.181	605.338	5220.38	1	6424.81	1	0.65054
0	25	186	67	19.3664	13	2	2.19117	14	22	33	8	114	11	0.712764	0.247692	0.496634	691.779	611.408	3917.7	1	4571.08	1	0.070018
0	23	178	77	24.3025	13	6	2.19229	19	22	24		85	15	0.548246	0.211335	0.526833	704.928	623.822	4964.47	1	8183.98	1	0.840048
0	21	174	64	21.1389	16	6	2.19229	24	20	30		112	9	0.53083	0.193115	0.490721	695.814	614.052	5033.95	0.983333	6148.87	0.979167	1.33635
0	20	169	56	19.6072	15	6	2.19257	17	22	30	4	125	18	0.460133	0.252908	0.48806	691.88	590.535	4022.85	1	4578.5	1	0.507742
1	19	154	49	20.6612	13	3	2.19673	10	20	35	5	108	9	0.553633	0.151536	0.502799	730.431	602.479	3872.07	1	4876.69	1	0.742148
1	20	156	50	20.5457	12	2	2.197	16	15	31	8	115	4	0.467928	0.175695	0.50364	713.376	599.447	3809.47	1	4936	1	1.26384
0	19	175	64	20.898	15	3	2.20085	17	28	25	8	122	8	0.43795	0.213529	0.500258	712.734	609.2	3863.02	1	5723.35	1	0.452511
0	20	170	68	23.5294	14	5	2.20085	31	40	13		120	20	0.614259	0.148161	0.482083	728.656	624.816	3814.62	1	4897.19	0.979167	0.397625
1	22	157	50	20.2848	18	7	2.20167	27	36	21	6	108		0.543437	0.236177	0.528589	716.844	609.802	5087.45	1	10411	1	0.50674
0	20	182	68	20.5289	16	5	2.20466	22	28	22			10	0.446226	0.279218	0.509079	696.858	613.211	5030.25	1	7556.96	1	0.138111
1	18	160	54	21.0938	12	3	2.20466	26	33	22	19	103	8	0.507964	0.239977	0.506491	704.636	598.897	4136.33	1	4872.08	1	0.776644
0	23	174	70	23.1206	14	3	2.20493	29	31	21	9	124	17	0.525767	0.287396	0.481171	675.786	572.722	4098.17	1	5845.81	1	0.616176
1	18	157	50	20.2848	16	5	2.20493	20	24	29	7	95	12	0.402767	0.203432	0.494452	714.431	589.178
0	24	178	68	21.4619	12	5	2.20629	19	33	29	5	105	11	0.719036	0.1533	0.501205	725.251	595.555	4711.72	1	7918.44	1	0.791126
0	22	172	78	26.3656	19	5	2.20629	13	12	25	4	110	18	0.477578	0.360436	0.493678	714.789	597.515	3863.65	1	5075.04	1	0.942523
0	20	175	55	17.9592	16	5	2.20656	20	16	33	5	93	16	0.406833	0.129867	0.48744	718.806	601.656	7178.48	1	10173.4	0.979167	0.886501
0	19	172	68	22.9854	17	4	2.20925	18	22	31		132	20	0.596294	0.267836	0.513791	694.252	612.125	3934.32	1	4431.11	0.979167	0.628317
1	19	155	43	17.898	16	4	2.20952	9	32	31	10	109	10	0.439338	0.130344	0.505699	706.135	592.855	4408.17	1	5243.42	1	0.223266
0	18	178	71	22.4088	13	4	2.20978	28	20	23	5	120	18	0.413515	0.18667	0.477059	700.205	601.513	3898.98	1	4946.31	1	0.4944
0	19	181	58	17.704	18	4	2.21458	18	19	26	3	130	21	0.529887	0.147155	0.491256	717.673	597.079	4173.5	1	5129.85	1	1.08563
0	22	176	52	16.7872	13	5	2.21484	23	24	30	5	125	11	0.460846	0.224343	0.480071	715.79	597.642	3854.38	1	5200.65	1	0.711718
0	25	184	68	20.0851	13	3	2.21617	28	28	28	9	98	11	0.600528	0.131166	0.47871	710.841	603.801	5827.82	1	8182.15	0.979167	1.61392
0	21	176	63	20.3383	16	5	2.21722	23	31	22		107	9	0.757285	0.177554	0.482621	693.063	605.595	4379.92	1	10383.9	1	0.810595
1	22	166	56	20.3223	13	4	2.21722	21	28	26	5	123	8	0.460931	0.192194	0.467336	731.753	600.556	3952.28	1	5491.15	1	0.321448
0	21	167	61	21.8724	19	5	2.21854	27	28	29	3	101	16	0.651812	0.189396	0.499781	697.329	593.932	4286.67	1	7117.4	1	0.706181
0	20	174	61	20.148	14	2	2.21854	18	27	37		93	12	0.529913	0.191164	0.517153	684.839	585.935	5042.65	1	7812.17	0.979167	0.295052
1	21	163	52	19.5717	12	4	2.21854	32	37	22	8	129	24	0.438285	0.119716	0.447754	751.437	614.004	4636.83	1	6294.35	1	0.53782
0	19	169	53	18.5568	15	4	2.22037	33	33	24	5	130	11	0.415298	0.161888	0.512058	683.131	598.095	5067.57	1	6739.92	1	0.520174
1	22	157	43	17.4449	18	5	2.22037	35	25	21	6	142	19	0.448831	0.159122	0.496627	716.046	586.635	3676.2	1	4871.44	1	0.440575
1	20	152	54	23.3726	15	5	2.22427	10	30	34	9	109	17	0.559875	0.162856	0.500456	721.471	604.902	4372.43	1	5542.6	1	0.616602
1	21	151	55	24.1217	12	6	2.22737	32	32	28	6	100	14	0.45754	0.301554	0.484136	672.34	577.189	3936.68	1	8317.27	1	1.30309
1	22	158	52	20.83	9	4	2.22763	30	34	16	3	116	15	0.42311	0.272798	0.492837	714.854	588.216	4583.47	1	8616.35	1	0.58356
0	19	172	65	21.9713	12	2	2.23172	22	25	21		116	11	0.532177	0.21905	0.472743	686.455	606.284	3511.4	1	4463	1	0.680443
0	19	169	58	20.3074	14	5	2.233	17	27	29	5	123	15	0.444557	0.203221	0.477271	704.165	591.237	4910.32	1	7507.77	0.979167	0.114322
1	20	161	50	19.2894	14	4	2.23502	25	33	30	5	115		0.5722	0.31874	0.478416	753.126	614.252	4377.27	1	5887.48	1	0.1818
0	22	175	68	22.2041	16	3	2.23603	21	25	32		102	17	0.743135	0.180658	0.489444	705.548	617.587	6168.9	1	9144.79	1	0.576894
1	24	155	46	19.1467	13	4	2.23679	15	26	33	8	109	12	0.442704	0.144916	0.518239	695.923	597.303	4443.08	1	5852.27	1	0.97287
0	21	174	63	20.8086	17	7	2.23805	21	29	29		113	13	0.55756	0.241398	0.488619	702.758	621.144	4688.98	0.966667	6274	0.958333	1.15423
0	23	172	73	24.6755	16	7	2.24055	25	26	25			8	0.895531	0.161992	0.494065	740.248	648.054	5096.82	1	7941.36	0.979167	-0.283383
0	24	175	87	28.4082	13	1	2.24105	23	15	23		105	10	0.552809	0.153482	0.524258	710.708	627.41	3697.92	1	9806.17	1	1.2657
1	19	163	51	19.1953	14	7	2.24403	26	31	39	6	105	4	0.443752	0.221939	0.485589	725.769	614.831	5056.18	1	7240.48	1	0.711414
0	21	162	50	19.052	15	4	2.24502	24	25	21		133	18	0.517173	0.162053	0.477928	699.514	609.67	3465.35	1	3485.35	1	0.483191
0	22	177	75	23.9395	13	4	2.24576	22	32	32	8	129	24	0.39137	0.171811	0.483911	641.338	589.408	4601.22	1	5615.02	1	-0.065219
1	23	150	49	21.7778	16	7	2.24576	24	27	22	7	124	17	0.420246	0.256215	0.485498	686.884	603.174	4942.38	1	6746.85	1	1.16832
1	22	161	48	18.5178	14	2	2.24601	22	24	22	8	116	11	0.416355	0.195236	0.494389	711.356	585.88	4849.7	1	7263.02	1	0.456415
1	19	166	54	19.5965	15	4	2.24797	22	28	32	8	90		0.546322	0.157064	0.495201	724.326	612.027	4499.78	1	7900.68	0.979167	0.558765
0	23	171	70	23.939	14	3	2.24969	16	17	31	8	89	4	0.47631	0.149622	0.502991	715.21	578.898	5773.85	1	7713.96	1	0.81133
0	23	185	65	18.992	16	3	2.24969	17	21	35			2	0.528107	0.140805	0.483502	713.054	596.579	5075.2	1	7435.71	1	-0.044082
0	18	169	65	22.7583	16	6	2.25139	14	27	30	8	117	14	1.09744	0.202201	0.475306	708.791	605.854	3931.83	1	5586.33	1	0.440028
1	22	165	46	16.8962	15	3	2.25237	28	35	20	5	102	11	0.460936	0.162324	0.490334	697.756	585.695	3707.8	1	5852.47	0.979167	0.174265
0	24	175	90	29.3878	16	3	2.25285	24	33	32		101	14	0.843901	0.276389	0.496747	650.277	609.92	5571.76	0.983333	10470.1	0.9375	-0.369353
0	20	173	60	20.0474	13	5	2.2531	8	20	40		99	10	0.46151	0.161698	0.494058	699.286	617.489	5420.98	1	10076	1	1.01949
1	18	149	45	20.2694	16	3	2.25624	13	32	29	5	110	14	0.432963	0.207519	0.50237	725.4	605.764	4714.73	1	7562.48	1	0.913659
0	25	171	65	22.2291	19	7	2.25696	22	23	31	8	112	17	1.159	0.139712	0.508693	712.499	627.873	4659.08	1	6039.88	1	0.465724
1	22	155	50	20.8117	14	5	2.25744	16	25	32	16	99	15	0.537629	0.247163	0.466569	726.363	597.846	5464.45	1	6735.71	1	0.316711
0	20	178	65	20.5151	15	4	2.25959	25	26	36	6	118	14	0.464905	0.221425	0.49349	717.929	617.017	5880.19	0.966667	11968.4	0.958333	1.75329
0	19	169	60	21.0077	13	4	2.25983	19	21	31	6	115	18	0.455032	0.1616	0.465785	724.719	601.873	4420.71	0.983333	5417.42	1	0.434102
0	18	170	62	21.4533	15	3	2.25983	16	18	36			5	0.453124	0.151195	0.496591	721.076	622.964	3800.77	1	5720.83	1	0.227439
1	21	160	50	19.5312	12	4	2.26055	17	28	29	10	108	8	0.474381	0.227731	0.505938	702.001	596.765	3496.92	1	4625.52	1	0.233311
1	18	160	53	20.7031	15	4	2.26079	7	22	33	5	97	15	0.45682	0.159415	0.458535	727.206	608.995	5023.18	1	6793.56	1	0.640155
0	21	173	60	20.0474	17	7	2.26245	17	32	30		136	15	0.497709	0.22137	0.487521	701.669	614.857	3328.05	1	4061.4	1	0.580288
0	21	165	61	22.4059	15	2	2.26269	21	18	39	8	128	23	0.607587	0.216059	0.493012	707.104	588.905	4792.22	1	6335.54	1	1.05905
0	19	175	69	22.5306	15	6	2.26269	14	25	34		113	14	0.472136	0.14386	0.493726	707.312	614.132	4047.62	1	6767.6	1	0.675177
0	21	182	67	20.227	12	3	2.26316	23	31	36	6	119	12	0.596614	0.201382	0.507367	728.803	601.347	3777.8	1	6710.25	1	-0.346877
0	22	165	50	18.3655	13	5	2.26364	19	30	39		108	12	0.469322	0.210975	0.490986	653.747	601.808	4275.45	1	5101.79	1	1.41242
0	22	179	60	18.726	16	5	2.26529	25	37	33	7	128	10	0.543532	0.227123	0.476234	678.302	594.169	3928.75	1	4821.44	1	0.145205
0	22	171	62	21.2031	16	3	2.26576	21	40	35	9	109		0.503838	0.180781	0.484903	707.213	604.378	6319.65	1	7924.58	1	1.39852
0	25	169	60	21.0077	13	3	2.26623	25	34	25			17	0.522685	0.203251	0.508296	681.484	594.288	3614.05	1	6277.54	1	-0.16072
0	21	167	54	19.3625	16	6	2.26881	21	34	33			11	0.474595	0.268557	0.500382	675.505	617.848	4359.42	1	5657.27	1	0.054504
0	24	160	48	18.75	16	5	2.27091	21	22	30	9	110	14	0.630099	0.222805	0.48056	662.536	580.839	3967.55	1	7012.21	1	0.426006
1	19	155	46	19.1467	15	5	2.27091	19	21	31	5	106	17	0.663442	0.162547	0.469885	739.516	592.418	4594.83	1	6984.88	1	0.968719
0	21	180	75	23.1481	15	3	2.27114	13	18	30	9	112	14	0.508432	0.267455	0.49565	670.31	588.457	3789.75	1	4471.55	0.979167	0.640865
1	19	158	50	20.0288	19	5	2.27184	18	31	27	9	103	10	0.651202	0.187289	0.483869	702.844	595.301	4884.05	1	6518.4	1	0.458869
1	21	160	49	19.1406	15	4	2.27231	15	28	32	7	122		0.540453	0.183246	0.483471	729.039	605.027	3939.03	1	4484.75	1
0	23	175	62	20.2449	21	7	2.27439	23	32	29	10	117	11	0.362493	0.160178	0.51157	711.651	606.965	4597.73	1	7182.85	1	0.417402
1	19	165	56	20.5693	14	2	2.27508	31	23	27	5	113	17	0.417117	0.168362	0.464719	689.882	590.69	5853.75	1	8280.65	1	0.289029
0	19	173	55	18.3768	16	5	2.27577	13	23	28	7	114	9	0.448485	0.180207	0.478091	716.326	617.147	3615.58	1	6594.15	1	0.030501
0	27	162	53	20.1951	15	7	2.27784	16	11	40	8	127	15	0.409216	0.150075	0.535664	679.442	583.374	4108.48	1	5049.02	1	0.532308
1	20	164	60	22.3081	12	2	2.27784	19	15	31	6	120	17	0.589603	0.200495	0.490419	719.718	580.953	4360.68	1	6116.5	1	0.545824
1	22	151	49	21.4903	16	4	2.27989	28	31	30	6	108	7	0.418858	0.22366	0.499515	684.49	584.842	4759.03	1	7494.96	1	0.655107
0	21	166	53	19.2336	15	5	2.28375	21	27	32	6	123	15	0.662408	0.22923	0.483435	748.865	633.171	4084.95	1	5198.52	1	0.335569
0	21	171	70	23.939	15	5	2.28691	17	24	18		113	9	0.468058	0.148376	0.501659	687.738	596.347	4678.35	0.766667	7621.62	0.8125	0.965985
1	21	160	45	17.5781	17	5	2.28713	17	34	39	10	101	8	0.606363	0.211493	0.491226	721.329	597.348	5108.48	1	7303.85	1	0.813745
0	19	171	72	24.623	18	5	2.28803	26	23	27		124	15	0.592448	0.207406	0.507527	705.422	599.55	6009.92	1	6438.29	1	0.682652
1	20	152	43	18.6115	15	4	2.28847	17	35	36	10	119	13	0.488376	0.247276	0.484222	709.715	599.635	4690.83	0.983333	6650.35	1	0.254733
0	21	167	65	23.3067	15	6	2.28914	33	37	19	6	119	18	0.424031	0.198218	0.508379	714.013	601.091	4184.32	1	9737.64	0.979167	0.372233
1	19	154	53	22.3478	14	5	2.28981	15	29	32	5	127		0.457062	0.176199	0.486067	709.467	614.74	4114.72	1	4401.77	1	0.169136
1	19	162	53	20.1951	13	4	2.28981	14	26	34	6	87	10	0.403094	0.254372	0.504941	704.656	603.839	4089.32	1	5192.77	1	0.349585
0	18	166	59	21.4109	17	6	2.29115	23	34	31	14	137	15	0.479178	0.140929	0.512794	696.331	601.231	4368.97	1	5390.98	1	0.632273
0	19	175	50	16.3265	16	3	2.29137	16	24	26	7	108	12	0.411495	0.191363	0.49714	707.765	571.978	4240.38	1	5067.52	1	0.330152
0	21	163	54	20.3244	14	3	2.2938	20	27	31	5	99	11	0.484528	0.154151	0.503345	723.509	598.56	4595.77	1	6108.98	1	1.00061
0	21	168	68	24.093	12	3	2.29513	14	26	30	8	131	11	0.408288	0.254346	0.488828	693.39	590.829	4072.65	1	4812.06	1	0.298112
0	20	175	67	21.8776	13	6	2.29579	22	21	22	9	125		0.441798	0.218713	0.52031	707.872	594.467	3921.8	0.983333	4925.17	1	0.536361
1	21	165	53	19.4674	13	2	2.29623	23	24	15	6	114	20	0.490799	0.20638	0.492356	717.873	603.976	4817.02	1	8364.91	0.979167	1.10528
1	20	151	44	19.2974	16	3	2.2982	19	22	29	6	99	5	0.467929	0.217924	0.501948	724.215	599.492	4984.73	1	7502.21	1	0.614042
0	21	177	64	20.4284	16	6	2.30016	27	24	23	8	114		0.472253	0.289861	0.492039	682.83	582.651	4264.33	1	8422.9	1	0.736769
0	23	170	56	19.3772	12	4	2.30103	34	26	22		124	18	0.527611	0.179787	0.486054	675.04	605.849	3806.71	0.983333	6407.25	1	0.849094
1	22	162	55	20.9572	15	6	2.30276	29	33	14	5	110	13	0.512837	0.285468	0.504678	720.465	606.647	4538.52	1	6354.54	1	0.203298
0	21	162	50	19.052	13	4	2.30535	14	23	21	6	92	16	0.485867	0.189287	0.531104	704.478	569.191	4835.6	1	7641.9	1	1.14694
1	21	163	55	20.7008	12	2	2.30707	19	28	31	6	92	7	0.428413	0.141172	0.49639	735.795	581.944	4953.78	0.983333	6395.19	1	0.535743
0	24	180	78	24.0741	17	4	2.3075	16	19	27		117	8	0.566081	0.211951	0.446981	710.031	632.807	6501.8	1	11368.3	0.979167	1.11022
0	18	168	64	22.6757	13	3	2.30771	27	34	30	5	114	11	0.429162	0.182116	0.491125	703.372	599.062	4389.03	1	5361.92	1	0.461975
0	19	178	68	21.4619	13	5	2.30771	19	23	26			9	0.516355	0.202509	0.483317	562.894	600.181	4261.83	1	7831.35	1	-0.062151
0	23	174	60	19.8177	12	2	2.3092	17	35	37	11	127	7	0.587058	0.20919	0.503866	724.295	592.628	4459.17	1	5810.52	1	0.763088
0	20	171	55	18.8092	12	5	2.31133	15	17	33		117	15	0.420771	0.196149	0.51648	661.659	609.378	4670.02	1	5811.81	1	0.78196
1	21	150	50	22.2222	15	2	2.31175	25	30	25	6	96	14	0.395725	0.249906	0.475275	702.397	591.877	4263.92	1	7988.06	1	1.31971
1	22	166	52	18.8707	14	3	2.31197	29	33	27	6	118	13	0.537773	0.158576	0.494463	711.022	587.757	4318.23	1	5222.38	1	0.636765
1	21	154	40	16.8663	12	4	2.31555	12	27	31	6	120	19	0.559939	0.254508	0.502271	701.599	575.958	3902.9	1	5110.56	1	0.706533
1	19	162	49	18.6709	14	6	2.31576	19	23	20	10	103	16	0.661958	0.361064	0.483902	695.829	600.593	5681.03	1	7759.98	1	0.929322
0	20	175	68	22.2041	14	4	2.31681	24	29	31	4	103	7	0.417585	0.153163	0.515986	705.581	594.619	5816.98	1	10506.4	0.979167	0.590916
1	20	157	57	23.1247	16	5	2.31702	25	36	17	4	101	16	0.462976	0.163862	0.483329	727.754	608.308	5633.6	1	10162.2	0.979167	1.39832
0	22	175	67	21.8776	16	4	2.31931	32	31	23		120	17	0.413266	0.309285	0.533705	648.975	590.411	3810.1	1	6031.81	1	1.21978
1	20	156	54	22.1893	13	4	2.31931	26	24	36	11	126	20	0.4876	0.231744	0.478198	702.992	598.794	4117.25	1	5247.58	1	0.671128
1	20	147	42	19.4363	16	4	2.32449	23	26	34	7	135	8	0.493439	0.199767	0.510382	705.298	596.184	3930.58	1	6752.9	1	0.768018
0	19	173	66	22.0522	13	4	2.32858	10	26	14			11	0.449915	0.161867	0.47236	678.244	596.991	3759.83	1	5975.29	1	-0.306223
0	20	170	60	20.7612	18	5	2.32919	9	25	38	6	114	21	0.839985	0.191599	0.504782	715.212	608.803	6426.12	1	7655.88	1	0.897991
0	20	174	55	18.1662	11	3	2.33224	12	21	33	4	100	10	0.44383	0.148316	0.487191	725.319	596.871	3963.22	1	5121.9	1	0.392354
0	21	179	60	18.726	15	3	2.33345	21	31	31			16	0.453461	0.158724	0.502251	648.597	601.341	3833	1	5140.94	1	0.129273
1	18	156	50	20.5457	14	4	2.33365	10	24	30	15	96	9	0.393092	0.267604	0.484969	717.724	627.904	6416.55	1	8091.02	0.979167	0.85507
0	19	164	76	28.257	12	2	2.33405	30	22	20		103	19	0.667356	0.174063	0.49114	704.165	607.038	4852.07	1	6864.44	1	0.304687
0	22	172	59	19.9432	16	5	2.33686	19	17	30	7	129	15	0.425614	0.119974	0.517604	684.794	599.164	3806.58	1	3930.96	1	0.67144
1	27	167	57	20.4382	12	2	2.33726	24	26	23	5	106		0.411886	0.255268	0.484112	722.932	600.595	4574.65	1	6249.44	1	0.933406
0	20	167	60	21.5139	14	3	2.34005	22	31	29	7	126	9	0.536382	0.232614	0.488221	758.404	634.702	4027.68	1	6849.77	0.979167	0.975903
0	20	179	73	22.7833	12	4	2.34124	14	30	31	0	113	18	0.56545	0.198469	0.513468	684.293	579.662	5011.17	1	6538.15	1	0.736249
0	24	176	55	17.7557	12	4	2.34203	26	32	23		109	10	0.552035	0.301699	0.485233	659.599	594.563	4249.87	1	7783.98	1	0.281121
1	21	160	56	21.875	12	4	2.34223	27	29	26	15	132	14	0.468245	0.188049	0.502428	728.744	615.797	3450.47	1	3825	1	0.172795
1	19	147	41	18.9736	17	5	2.34459	29	27	30	7	97		0.643985	0.211107	0.499287	730.247	589.2	4560.25	1	6376.08	1	0.893581
1	21	160	52	20.3125	14	4	2.34596	18	27	21	7	106	12	0.390537	0.126678	0.502972	682.145	596.091	4833.33	1	7786.62	1	2.0539
0	20	171	62	21.2031	12	3	2.34753	24	26	24	10	109		0.40572	0.171717	0.489171	714.69	610.269	4883.23	1	6668.9	1	0.603369
0	22	182	72	21.7365	12	4	2.34811	16	22	29		131	13	0.466117	0.195043	0.500767	707.845	606.276	4735.97	1	5067.1	1	0.180817
1	19	158	50	20.0288	14	3	2.3483	17	31	29			16	0.686268	0.288518	0.506284	682.32	608.938	4296.98	1	4695.48	1	0.21324
1	21	164	62	23.0518	13	4	2.3485	14	27	30	5	111	11	0.525396	0.236584	0.509056	728.526	598.268	5102.27	1	6910.04	1	0.601418
1	21	161	51	19.6752	15	7	2.34908	30	30	11	7	101	19	0.376853	0.208495	0.485934	718.429	580.154	5110.62	1	9760.06	1	0.743754
1	22	156	52	21.3675	16	6	2.34947	18	26	32	7	104		0.572861	0.209356	0.508598	703.746	602.852	3938.17	1	5279.4	1	0.883445
1	23	159	53	20.9644	16	7	2.35044	17	25	27	8	116	19	0.444577	0.2094	0.471908	721.999	606.612	4326.78	1	6052.62	1	0.488301
0	21	166	52	18.8707	15	7	2.35295	22	22	31		128	17	0.648019	0.19219	0.500901	688.597	597.567	3900.9	1	4750.42	1	0.392548
0	20	171	60	20.5191	15	6	2.35526	28	26	28	7	107	19	0.45922	0.228644	0.468323	704.134	613.174	4768.6	1	8007.23	0.979167	1.18679
0	21	179	69	21.5349	14	3	2.35603	19	17	29	7	106	15	0.441565	0.202159	0.477261	695.625	597.626	5116.77	1	8398.12	1	0.431783
1	22	164	56	20.8209	12	5	2.35603	24	32	23	6	109	11	0.509978	0.160668	0.499842	710.1	572.723	4287.68	1	5433.46	1	0.465087
0	23	167	58	20.7967	17	6	2.35679	18	31	29	6	134	20	0.57731	0.167674	0.476224	718.295	592.454	4339.02	1	5896.65	1	0.161657
1	19	161	55	21.2183	13	3	2.35679	17	20	31	6	100	10	0.537937	0.180956	0.453886	726.185	603.59	4554.82	1	10263.4	0.9375
1	22	161	48	18.5178	15	4	2.35736	15	23	27		101	9	0.464035	0.281368	0.491408	722.142	640.017	4277.93	0.933333	6122.62	0.9375	0.331804
0	19	173	60	20.0474	17	6	2.3604	26	31	25	14	132	14	0.44009	0.235075	0.485578	740.374	620.791	3950.6	1	5374.06	1	0.847924
0	21	173	58	19.3792	16	6	2.36154	25	26	32	10	119	8	0.3661	0.206448	0.504483	718.791	606.743	6404.37	0.983333	11354.8	1	0.871765
0	22	176	62	20.0155	16	6	2.36173	25	29	22	6	129	10	0.382933	0.268103	0.488261	691.954	600.1	4976.65	1	7302.56	1	0.056771
0	20	152	50	21.6413	14	1	2.3638	22	42	18			11	0.501707	0.243604	0.496894	700.94	609.163	3294.83	1	4499.19	1	0.317515
1	22	157	48	19.4734	16	1	2.36399	23	21	28	5	115	16	0.533189	0.175452	0.49651	728.04	591.852	4558.38	1	6160.96	1	0.726587
0	19	167.2	65.8	23.5371	16	2	2.36549	10	38	32	10	103		0.39805	0.176267	0.470861	704.813	587.182	5050.02	1	7390.31	1	0.59592
1	20	162	50	19.052	15	3	2.36605	32	32	24	6	120	8	0.489861	0.157217	0.481623	707.916	586.391	4225.37	1	6732.33	1	0.432932
1	18	156	46	18.902	15	3	2.36605	13	20	30	7	123	14	0.678223	0.182552	0.489642	718.43	599.438	4426.82	1	4826.52	1	0.677701
0	23	179	65	20.2865	18	5	2.3694	35	22	16	17	128	11	0.412714	0.209215	0.488429	733.558	620.739	5111.98	1	7263.04	1	0.320674
0	22	165	60	22.0386	15	5	2.37088	12	26	33	7	99	5	0.411681	0.228215	0.472614	712.793	590.421	5525.72	1	9325.67	0.958333	0.664078
0	20	172	62	20.9573	15	3	2.37144	23	27	33	7	91	12	0.392581	0.24603	0.500007	723.588	627.223	5200.82	1	6150.96	1	0.824796
0	25	169	60	21.0077	15	4	2.37273	21	30	34	11	125	12	0.536021	0.186124	0.479052	710.661	597.265	4404.23	1	6742.42	1	0.76182
0	19	172	61	20.6193	18	6	2.37493	16	19	36	7	127	16	0.482461	0.173827	0.516627	687.243	596.042	4792.62	1	6030	1	1.04656
0	21	165	60	22.0386	16	5	2.37548	22	24	35	23	115	8	0.514395	0.197708	0.4872	718.114	614.054	5293.02	1	7299.02	1	0.885055
0	22	178	67	21.1463	13	4	2.38039	25	23	28	13	112	11	0.46052	0.301701	0.526735	697.029	604.996	3715.18	1	4389.02	0.979167	0.571168
0	20	175	70	22.8571	12	4	2.38057	13	9	29	6	116	20	0.766275	0.167787	0.486937	719.041	605.414	4443.72	1	4965.81	0.979167	0.447686
0	23	170	68	23.5294	12	3	2.38471	16	25	30	4	107	9	0.520322	0.193722	0.479161	706.925	585.121	4579.8	1	6250.44	1	0.657901
0	22	169	55	19.257	13	4	2.38543	22	42	34	9	131	4	0.477795	0.17925	0.483301	689.291	614.822	3854.17	1	4967.52	1	0.324893
1	23	164	51	18.9619	15	7	2.38703	20	35	26	1	109	10	0.503137	0.261012	0.477659	724.842	600.463	4055.42	0.983333	6686.79	0.979167	0.448014
1	22	160	50	19.5312	17	4	2.3881	15	20	22	7	99	12	0.61431	0.142003	0.474625	725.609	604.357	4294.7	1	10221.9	0.958333	0.471785
1	23	162	58	22.1003	16	5	2.38952	18	33	30	11	122	21	0.427157	0.214293	0.492834	712.363	602.753	4307.7	1	5218.4	1	0.378607
1	20	161	47	18.132	13	3	2.39005	24	22	20	7	113		0.39671	0.221923	0.486919	701.593	601.873	4232.88	1	6411.19	1	0.346407
1	22	156	45	18.4911	12	4	2.39111	14	26	34	6	103	12	0.437926	0.162496	0.529217	678.164	609.027	4386.57	1	6262.54	1	0.791606
1	20	158	54	21.6311	14	3	2.39182	21	37	35	6	125	19	0.347721	0.260394	0.47575	680.996	593.201	4600.68	1	4681.88	1	0.906908
0	23	171	60	20.5191	14	4	2.39199	14	17	34		113	27	0.485563	0.19067	0.486635	717.567	613.466	3677.1	1	4203.54	1	0.472988
1	18	156	44	18.0802	16	2	2.39393	15	19	31	7	113	11	0.543608	0.237165	0.481341	712.067	598.574	4099.43	1	5375.98	1	0.374903
1	21	157	48	19.4734	16	3	2.40037	20	27	37	9	127	16	0.545325	0.251947	0.455667	734.18	621.312	4510.95	1	10176.5	0.979167	1.07854
0	20	162	47	17.9089	16	7	2.40175	23	24	26	8	97	12	0.45275	0.161012	0.485701	724.988	594.09	6171.07	1	9093.5	1	0.585891
1	18	161	53	20.4467	16	2	2.40261	20	30	32	4	92	19	0.556556	0.263739	0.511009	718.621	608.23	5001.47	0.983333	8484.38	1	0.693194
0	23	174	74	24.4418	16	1	2.40312	24	24	23	3	100	7	0.442952	0.155454	0.495928	680.969	585.357	4888.98	1	7430.15	1	0.291888
1	20	162	57	21.7193	15	3	2.40329	19	33	36	9	110	12	0.410171	0.317009	0.518847	734.859	620.831	5149.19	0.95	5640.4	0.979167	0.786335
1	23	160	54	21.0938	16	3	2.40637	22	14	28	7	109	15	0.567505	0.180791	0.518189	719.534	590.891	4251.1	1	8486.1	1	0.374741
0	20	177	57	18.194	14	5	2.40722	14	20	33	8	114	15	0.500623	0.190121	0.52587	715.749	586.352	4969.1	1	8696.92	1	1.39394
0	18	173	57	19.0451	16	4	2.4079	18	25	32	8	118		0.541616	0.197623	0.510913	718.61	597.522	5242.35	1	7099.54	1	0.677571
0	20	173	62	20.7157	14	5	2.41229	23	15	28	9	108	9	0.528352	0.159393	0.479488	709.611	599.124	3903.14	0.966667	5202.98	1	0.623494
1	19	150	50	22.2222	13	2	2.41631	28	35	20	18	118	14	0.578633	0.15596	0.465448	723.217	633.276	4317.62	1	5873.6	1	0.786308
0	21	176	54	17.4329	16	6	2.41697	24	29	23	5	128	12	0.558648	0.191327	0.471405	720.398	601.169	4862.4	1	6134.58	1	0.183757
1	22	162	65	24.7676	16	5	2.41963	20	27	32			11	0.485464	0.180709	0.521096	687.057	606.897	3877.07	1	5041.52	1	-0.012964
0	20	173	63	21.0498	16	7	2.42012	15	30	31	4	105	19	0.385914	0.240631	0.519732	673.09	575.941	4808	1	7608.27	1	0.578407
0	20	168	55	19.487	11	2	2.42012	8	18	38		97	12	0.597229	0.209042	0.493207	682.906	610.791	4473.68	1	5490.94	1	0.457958
1	21	157	63	25.5588	13	2	2.42029	20	35	31	6	96	11	0.466015	0.144503	0.4952	697.933	607.73	4394.22	1	7860.12	1	0.697175
0	21	186	69	19.9445	13	2	2.42078	21	13	28		127	12	0.542868	0.215951	0.498091	715.596	618.003	5333.22	1	7336.23	1	0.301526
0	23	167	51	18.2868	16	5	2.42095	24	23	27	3	116	14	0.429708	0.167942	0.485664	705.757	600.32	3976.55	1	4826.92	1	0.505021
0	19	161	53	20.4467	15	5	2.4221	18	37	33	6	104	6	0.51009	0.193376	0.500283	721.937	600.82	5142.88	1	7711.94	1	1.32479
1	18	162	55	20.9572	15	4	2.42243	27	25	23	4	93	12	0.486207	0.174891	0.51732	722.528	606.448	4042.03	1	7521.9	1	0.558037
0	20	175	63	20.5714	16	4	2.42259	13	21	29		123	13	0.775785	0.274606	0.512184	684.301	610.081	5155.05	1	6917.04	0.979167	0.796149
1	21	170	60	20.7612	14	7	2.42259	23	37	29	5	104		0.512352	0.186016	0.505759	710.811	593.815	3876.37	1	7435.08	1	0.657894
0	25	179	73	22.7833	12	6	2.42275	21	17	29	6	115	16	0.556543	0.189361	0.480199	707.675	617.688	5776.65	1	6168.08	1	0.985728
0	21	168	57	20.1956	15	4	2.42308	17	24	29	9	106	10	0.703391	0.191345	0.479566	723.286	611.67	4328	1	5990.75	1	0.76101
0	24	178	68	21.4619	19	7	2.4239	20	39	36	10	110	14	0.739982	0.23413	0.515993	681.32	584.151	4143.98	0.983333	6393.09	0.979167	0.439009
0	21	169	50	17.5064	16	6	2.42472	22	23	34	7	113	19	0.485199	0.213378	0.514909	706.628	570.99	4270.98	1	5341.15	1	0.400398
0	21	174	54	17.8359	16	4	2.4304	27	28	26		130	16	0.446218	0.209979	0.499966	684.331	606.664	4005.78	1	7639.19	1	0.577551
0	19	174	72	23.7812	16	5	2.43056	25	37	36	6	112	14	0.554239	0.196093	0.512098	709.26	605.268	3996.52	1	7137.02	1	0.812823
1	22	155	43	17.898	16	4	2.4312	24	35	31	5	112	11	0.3852	0.252166	0.487069	745.556	618.598	4268.43	1	5801.83	1	0.020182
1	21	152	43	18.6115	14	5	2.43136	28	31	19			8	0.408148	0.191463	0.482485	699.469	610.242	4585.15	1	6319.54	1	-0.341301
1	20	160	60	23.4375	18	7	2.43169	31	29	27	7	108	29	0.575245	0.188886	0.491834	703.275	594.496	7086.25	1	9365.46	1	1.08112
1	22	162	49	18.6709	16	2	2.43217	25	27	27	8	112	12	0.418835	0.14953	0.522251	709.987	592.802	3721.77	1	10990.4	0.979167	0.625814
1	19	167.5	53	18.8906	15	5	2.43281	30	30	19		125	23	0.520134	0.162284	0.47765	689.085	613.064	4524.83	1	5559.57	0.979167	0.865069
0	25	175	60	19.5918	16	5	2.43297	23	22	25	3	115	16	0.509069	0.186919	0.500126	696.942	592.765	5026.62	1	6952.02	1	0.468893
0	18	169	58	20.3074	13	2	2.43329	19	33	23	5	102	19	0.52202	0.232635	0.507841	727.594	605.773	5924.47	1	8400.2	0.9375	0.446514
1	19	157	54	21.9076	13	4	2.43345	13	18	35	2	111	12	0.450053	0.235284	0.451578	735.016	603.087	4280.13	1	5596.71	1	0.709366
1	22	166	63	22.8625	15	5	2.43425	27	29	20		103	15	0.442142	0.237895	0.499123	716.207	618.027	4226.27	1	4995.46	1	0.704057
1	21	162	51	19.433	19	5	2.43584	14	33	32	8	105	24	0.433489	0.214753	0.484534	731.918	615.518	5064.62	1	11740.8	0.958333	0.791352
1	22	163	56	21.0772	11	4	2.43648	24	30	24	7	100	13	0.429	0.338094	0.514807	705.311	614.202	5616.03	1	7075.83	1	0.600752
0	20	178	70	22.0932	15	6	2.43807	14	33	30	27	129	15	0.444288	0.148746	0.482599	686.689	592.681	4458.17	1	6783.48	1	0.456742
0	23	168	85	30.1162	15	5	2.43823	26	38	30	15	126	9	0.70305	0.37114	0.51411	699.979	586.066	5289.72	1	7584.71	1	0.371161
0	24	174	64	21.1389	15	4	2.44044	24	36	28	6	108	7	0.506386	0.184858	0.478589	715.907	612.583	5065.98	1	8515.17	1	0.6389
1	21	170	51	17.6471	14	6	2.44075	25	36	31	6	101	16	0.405989	0.226111	0.481411	704.574	606.369	4828.18	1	9205.19	1	0.435246
0	24	173	68	22.7204	16	4	2.44091	16	26	28			19	0.608801	0.197043	0.549236	668.826	614.378	5504.22	1	8789.1	1	0.422522
0	20	167	55	19.721	19	6	2.44107	26	23	30		110	15	0.465398	0.289545	0.499777	668.976	600.898	5597.2	1	8327.25	1	0.556105
1	18	160	57	22.2656	14	4	2.44107	30	36	13	6	101	10	0.415353	0.290323	0.457301	713.983	607.602	5895.53	0.966667	8556.98	0.979167	0.862013
1	20	155	49	20.3954	15	5	2.44122	29	24	27	8	121	22	0.381758	0.294249	0.48396	712.775	593.615	4824.02	1	7959.12	1	0.597972
1	18	166	64	23.2254	13	5	2.44185	25	30	28	7	132	17	0.498932	0.391172	0.483039	724.615	617.838	3391.03	1	4603.4	1	0.654715
0	22	172	82	27.7177	14	4	2.44201	19	32	18	6	96		0.564434	0.198516	0.501377	709.973	614.656	4084.35	1	5417.38	1	0.530009
0	22	170	55	19.0311	12	3	2.4442	12	27	32	7	115	11	0.430366	0.171335	0.493388	712.548	611.057	3652.9	1	6121.54	1	0.564229
0	19	163	58	21.83	16	4	2.44514	12	23	35	6	126	8	0.48824	0.166805	0.474084	717.373	597.34	4074.6	1	6034.65	1	0.490015
1	18	158	47	18.8271	12	4	2.44809	26	38	27	5	103	15	0.553807	0.19766	0.483457	711.308	589.568	4115.78	1	6042.08	1	-0.042936
0	18	170	60	20.7612	15	6	2.4504	18	10	20	5	111	14	0.589819	0.203273	0.492927	713.881	608.183	4020.32	1	5817.06	1	0.400789
0	20	173	65	21.7181	15	5	2.45286	19	27	25	8	121	15	0.45549	0.216248	0.482226	729.404	590.192	4588.18	1	5940.46	1	0.483269
1	21	154	48	20.2395	13	5	2.45332	16	30	28	4	104	17	0.656236	0.21625	0.492556	714.535	585.902	3805.32	1	4963.83	1	0.646504
0	20	175	80	26.1224	15	4	2.45423	27	36	29	5	100		0.642067	0.214628	0.501119	714.28	628.882	4352.57	1	8793.81	1	-0.556789
0	19	175	60	19.5918	14	4	2.45591	26	20	32	4	107	16	0.410902	0.172396	0.483362	732.467	608.543	3627.88	1	4891.27	1	0.472186
1	19	156	50	20.5457	17	5	2.45591	24	26	20		111	19	0.442694	0.193826	0.471616	707.533	621.452	4344.95	1	4910.36	0.979167	0.747944
0	21	172	54	18.2531	15	3	2.45637	20	19	21	7	98	16	0.413348	0.18949	0.475804	684.055	593.796	5657.07	1	10386.2	1	0.90214
0	20	173	73	24.3911	14	6	2.45697	27	36	27		124	13	0.504553	0.216472	0.5107	673.943	610.304	3789.2	1	4580.56	1	-0.006706
0	19	179	64	19.9744	14	3	2.45984	23	23	30	3	92		0.458714	0.167676	0.510483	716.997	608.177	3991.05	1	4854.71	1	0.895713
0	19	163	55	20.7008	15	2	2.46015	18	20	36	4	116	15	0.450851	0.202818	0.500003	700.324	591.781	4565.63	1	4760.75	1	0.171302
0	19	180	60	18.5185	18	7	2.46105	18	28	30	8	121	8	0.648475	0.157712	0.497629	743.313	598.046	3511.33	1	4695.42	1	0.584852
1	21	166	52	18.8707	13	4	2.46135	17	33	33	8	119	24	0.523216	0.227912	0.494606	742.417	605.334	4739.58	1	5155.85	1	0.907285
1	24	163	55	20.7008	19	6	2.46255	16	37	29		128	18	0.518713	0.189807	0.496172	707.503	600.451	4485.67	1	9066.44	1	1.62036
0	21	174	63	20.8086	16	6	2.46479	30	27	24	7	109	13	0.460242	0.151703	0.496988	731.098	624.265	4828.82	1	8017.33	1	0.733636
0	18	170	65	22.4913	16	4	2.46642	18	17	26	16	126	16	0.54271	0.158475	0.49433	721.624	605.927	3996.42	1	4609.48	1	0.069718
0	21	173.5	58	19.2677	12	2	2.47188	26	35	30	7	118		0.634979	0.254174	0.493821	739.204	594.228	3994.98	1	6163.98	1	0.907646
0	21	167	60	21.5139	15	5	2.47436	23	24	31		117	18	0.451775	0.26211	0.490666	684.919	600.587	4409.92	0.983333	5644.53	0.979167	0.950933
0	20	178	62	19.5682	12	2	2.47538	18	25	24		93	18	0.664573	0.257262	0.538697	686.04	635.717	4443.82	1	6983.52	1	1.25283
0	23	174	68	22.46	12	3	2.47611	24	31	26	13	98	14	0.427047	0.157583	0.484515	710.76	621.938	4765.05	1	5609.5	1	0.910195
0	24	188	97	27.4445	16	4	2.47611	28	29	32	8	131	20	0.469949	0.235733	0.482026	698.201	575.746	4853.83	1	6440.4	0.979167	0.109167
0	20	174	55	18.1662	12	5	2.47741	16	19	35	5	99	12	0.575596	0.136787	0.470037	711.896	583.137	4203	1	6504.67	1	0.637971
0	25	189	77	21.5559	13	3	2.48015	31	36	21		129	19	0.509896	0.202677	0.481235	707.292	615.706	3851.52	1	3760.77	1	0.544401
0	19	170	67	23.1834	13	5	2.48058	28	34	23		126	20	0.414222	0.197855	0.490186	722.346	624.682	3736.78	1	4396.9	1	-0.243338
0	21	171	57	19.4932	14	4	2.48087	19	28	30	5	110	13	0.38629	0.223216	0.480997	765.304	601.036	4795.43	1	8288.77	1	1.06555
0	21	167	63	22.5896	16	6	2.4823	28	31	31	9	107	18	0.436417	0.202135	0.497776	710.95	593.34	4379.63	1	5173.52	1	0.05868
0	22	168	58	20.5499	16	4	2.48458	16	21	33	5	127	23	0.584379	0.220783	0.514246	722.21	609.559	4265.55	1	5986.98	1	1.05174
0	24	171	75	25.6489	15	4	2.48515	20	38	34	8	110	16	0.428609	0.198498	0.467218	740.184	608.721	4715.73	1	7558.04	1	0.374033
1	19	161	48	18.5178	11	2	2.48671	17	23	27	9	118	14	0.445885	0.196099	0.488965	701.877	608.706	4389.87	1	4991.4	1	0.379175
1	22	154	46	19.3962	13	6	2.48728	17	29	28	7	100	11	0.408541	0.178922	0.498924	728.908	587.798	5189.88	1	6332.62	1	0.7091
1	21	160	53	20.7031	12	2	2.48911	17	22	18	5	109	24	0.503415	0.1909	0.480904	714.711	617.825	4093.95	1	5143.71	1	0.556324
0	18	182	70	21.1327	16	2	2.49052	26	30	20	6	125		0.380089	0.167933	0.499784	703.192	593.94	3453.12	1	3668.5	1	0.34148
0	20	173	62	20.7157	15	4	2.49485	25	32	31		122	18	0.461565	0.207246	0.516089	692.079	638.887	4701.22	1	5931.23	1	0.725558
0	23	173	63	21.0498	15	4	2.49554	13	32	30	7	108	11	0.49297	0.237973	0.499471	709.366	591.335	4997.78	1	7328.7	0.979167	1.08442
1	20	163	63	23.7118	15	3	2.49651	22	30	24	13	109		0.471399	0.196151	0.480274	736.259	611.328	4792.92	1	6469.77	1	0.587001
0	21	175	65	21.2245	16	5	2.5001	22	35	31	15	111	17	0.46608	0.232765	0.5033	703.614	591.777
1	18	152	43	18.6115	15	6	2.50133	23	27	11	8	99	12	0.455009	0.151421	0.486813	700.887	619.631	4300.83	1	6512.4	1	0.8037
1	20	153	47	20.0777	16	3	2.50147	18	25	24	4		15	0.481827	0.148532	0.485312	731.03	614.057	4749.08	1	5521.27	1	0.739939
0	18	170	53	18.3391	13	2	2.50215	28	22	19		135	16	0.485676	0.235433	0.539612	692.772	612.913	5454.08	1	7396.27	1	0.107943
0	24	165	56	20.5693	16	5	2.5027	21	38	26		123	13	0.576218	0.177082	0.479479	719.067	609.458	4274.57	1	6197.6	1	0.656897
0	19	168	54	19.1327	16	4	2.50433	22	21	28		131	22	0.454725	0.232913	0.505591	702.093	607.964	3644.6	1	4547.21	1	0.413072
0	23	165	60	22.0386	16	6	2.50678	22	33	32	6	120	15	0.481405	0.220486	0.503424	712.425	586.36	4026.55	1	4513.4	1	0.411574
1	20	166	57	20.6852	14	5	2.50718	10	18	29	8	107	9	0.462574	0.183345	0.501821	699.165	593.955	4771.67	1	6788.54	1	0.888946
1	19	167	52	18.6453	16	4	2.51001	19	23	31	6	97	16	0.518462	0.145912	0.494391	716.821	585.728	6399.47	1	6672.27	1	0.441836
1	19	152	50	21.6413	12	3	2.51055	15	14	32	6	92	14	0.45868	0.202047	0.489388	733.963	601.279	3961.62	1	9818.02	1	1.14716
1	21	159	50	19.7777	12	3	2.51521	26	34	24	7	95		0.535758	0.209109	0.502565	723.263	598.967	4227.5	1	10715.4	1	1.32691
0	21	180	70	21.6049	16	7	2.5164	27	35	30		103	8	0.619945	0.319677	0.49996	703.875	618.485	3895.53	1	4449.02	0.958333
1	23	153	50	21.3593	15	5	2.51865	33	36	15	5	135	28	0.528248	0.221966	0.488138	712.806	587.769	4754.77	1	6156.75	1	0.648084
0	22	172	56	18.9292	16	2	2.52257	25	16	15	6	114	4	0.474293	0.160015	0.46735	724.873	606.6	4486.35	1	5874.77	1	-0.17301
1	18	155	56	23.3091	16	2	2.5253	32	30	21	8	104	11	0.460387	0.220425	0.487472	702.267	622.11	4918.22	0.983333	7273.51	0.979167	1.38578
0	20	170	70	24.2215	15	3	2.52634	11	17	29	6	126	16	0.47732	0.207227	0.48808	689.906	605.889	3924.53	1	5743.21	1	0.849685
0	18	161	46	17.7462	13	3	2.5266	23	34	21	7	119	14	0.557291	0.155942	0.489563	716.292	593.516	4230.33	1	5222.35	1	0.533754
1	20	156	47	19.313	13	5	2.52853	20	17	35	7	91		0.533681	0.186173	0.489501	740.989	590.484	3991.33	1	7856.85	1	1.48416
0	20	169	70	24.5089	14	5	2.52982	9	18	33		97	15	0.579579	0.134843	0.507135	696.515	615.605	5018.08	1	6773.06	1	0.586894
0	24	179	67	20.9107	16	5	2.53339	23	23	19	4	79	9	0.463745	0.148731	0.476161	685.592	580.755	7804.83	1	9430.85	0.979167	0.958281
1	18	163	53	19.9481	19	2	2.53706	22	25	28	3	110	17	0.633128	0.166385	0.49428	723.893	595.909	4490.97	1	5435.75	1	0.495694
1	20	154	56	23.6128	12	3	2.53757	25	24	28		84	7	0.53114	0.165375	0.488298	687.456	605.021	4778.73	1	8963.44	1	1.0396
0	23	170	72	24.9135	15	2	2.53933	21	31	28	8	113	14	0.492908	0.175386	0.496169	702.787	605.986	4075.75	1	5163.35	1	0.208694
1	22	166	53	19.2336	16	5	2.53983	13	31	33	11	103		0.573208	0.165542	0.504788	756.216	610.619	4461.08	1	5164.81	1	0.533805
0	25	175	58	18.9388	9	1	2.5402	31	25	21	5	109	10	0.571082	0.233949	0.484846	716.897	628.172	3659.32	1	4760.23	1	0.646923
1	20	160	50	19.5312	16	6	2.5407	21	28	28	7	110	10	0.53806	0.199995	0.492667	724.402	590.134	4681.62	1	5556	1	0.61552
1	21	157	43	17.4449	12	2	2.54083	18	19	40	13	123		0.458907	0.247248	0.487787	730.325	596.395	4751.97	1	9397.33	1	1.39625
1	19	154	50	21.0828	15	3	2.54145	20	37	27	7	107	5	0.484107	0.149849	0.498839	704.538	589.28	8650.68	1	9742.79	1	1.01466
0	18	167	77	27.6095	18	7	2.5427	24	34	27	11	109	12	0.445294	0.322757	0.47888	749.835	591.772	4600.5	1	7816.62	1	0.633115
0	19	175	62	20.2449	16	3	2.54345	16	19	39	8	122	14	0.415605	0.191061	0.500133	722.901	603.611	3422.03	1	3931.48	1	0.404092
0	21	175	63	20.5714	12	3	2.5458	28	34	32	5	106		0.463228	0.145324	0.477363	700.497	589.546	4574.88	1	5238.74	0.979167	0.678383
1	20	154	43	18.1312	13	4	2.54888	14	26	31	5	99	15	0.534459	0.237438	0.475137	740.793	613.972	4506.33	1	5064.67	1	0.396859
0	20	169	48	16.8061	15	5	2.55206	19	24	28		92	16	0.585885	0.183656	0.50161	707.135	614.715	4266.32	1	10030	1	-0.039931
1	23	158	52	20.83	18	4	2.55279	29	36	25		109	12	0.572273	0.174214	0.498974	704.339	619.67	5803.67	1	6586.04	1	0.298237
0	19	171	61	20.8611	19	3	2.55328	22	12	29	11	116	25	0.5417	0.157804	0.513351	737.889	600.467	5065.05	1	6098.6	1	0.305088
1	20	153	42	17.9418	16	4	2.55437	26	28	18	7	128	16	0.425489	0.179317	0.48557	714.533	607.314	3777.72	1	4879.23	1	0.506952
1	19	170	68	23.5294	16	6	2.55654	22	26	19	8	102	7	0.559696	0.212554	0.47016	723.884	598.851	4203.71	0.983333	6300.23	1	0.488001
1	21	149	47	21.1702	13	3	2.55703	21	18	25	8	109		0.422509	0.206699	0.49039	707.928	616.668	4315.78	1	7280.35	1	0.834268
0	19	170	58	20.0692	17	5	2.55787	24	32	24	7	114	19	0.464448	0.175192	0.477243	681.376	591.629	4506.88	1	4505.19	1	0.683279
0	20	173	56	18.7109	16	4	2.55895	24	23	24	4	107		0.437708	0.215399	0.472932	748.953	620.967	4977.48	1	7766.67	1	0.703542
0	19	170	55	19.0311	12	4	2.55979	11	20	35	7	109		0.485482	0.188135	0.496557	714.323	577.581	4937.6	1	4989.02	1	1.401
0	22	188	68	19.2395	15	2	2.56062	30	28	30		107	12	0.57489	0.209146	0.49066	705.472	639.134	4638.58	1	7053.83	0.979167	-0.054895
0	25	163	57	21.4536	14	7	2.56158	18	29	31	9	110	16	0.485731	0.155538	0.481801	726.997	606.298	4271.57	1	5367.19	1	0.336279
0	21	183	65	19.4094	16	6	2.5617	31	26	30	5	121	8	0.407125	0.126947	0.49341	716.252	612.217	4885.87	1	8944.09	0.979167	1.19421
0	19	171	62	21.2031	16	4	2.56538	13	14	30	12	136	14	0.605381	0.232718	0.479187	737.973	614.464	3631.33	1	4389.31	1	0.172001
0	20	181	90	27.4717	14	5	2.56644	31	34	24	12	135	12	0.615034	0.185611	0.513831	720.754	614.574	3712.83	1	6425.83	1	0.209454
0	18	175	60	19.5918	12	3	2.56656	19	10	23	10	130	22	0.488288	0.181481	0.495877	748.336	616.588	3904.07	1	7094.21	1	0.360925
1	20	161	53	20.4467	14	3	2.56679	25	27	28	6	102	8	0.549824	0.202947	0.486778	734.613	620.739	4585.93	1	7888.73	1	0.310486
1	18	159	49	19.3821	15	5	2.56714	12	16	39	7	96	7	0.466481	0.173866	0.501288	713.092	581.5	4578.88	1	7365.85	1	0.755726
0	22	165	55	20.202	12	4	2.56785	11	23	27	4	117	14	0.402636	0.156507	0.486206	727.964	585.813	3875.27	1	6265.42	1	0.61934
0	24	178	72	22.7244	16	6	2.56797	27	39	28		124	18	0.471243	0.165296	0.514	722.195	629.341	5729.9	1	7453.09	0.958333	0.543212
0	20	167	57	20.4382	14	4	2.57113	22	23	34	5	106	6	0.417447	0.225263	0.459018	697.018	590.891	5273.5	1	11178.1	0.979167	0.686337
1	22	153	46	19.6506	19	7	2.57124	13	27	33	9	143	18	0.421572	0.240447	0.51526	703.444	596.138	5093.53	1	8332.19	1	0.803903
0	18	164	50	18.5901	17	4	2.57322	15	24	31	7	113	16	0.482989	0.226606	0.480309	751.594	636.644	3538.17	1	4967.5	1	0.161618
0	18	170	62	21.4533	16	4	2.57403	20	14	20	4	106	15	0.655669	0.201737	0.493513	721.143	618.743	4889.97	1	7089.75	1	0.406279
0	19	169	57	19.9573	16	5	2.57415	28	30	26	4	110		0.464459	0.255509	0.477364	716.401	620.394	5362.61	0.633333	9830.17	0.625	0.270995
0	19	173	65	21.7181	16	7	2.57426	22	30	30	6	119	14	0.400242	0.254082	0.486626	689.67	594.348	3951.2	1	5038.96	1	0.827479
0	19	173	70	23.3887	13	4	2.57484	22	22	38	3	120	22	0.401719	0.160105	0.477349	713.417	591.842	4260.42	1	5600.31	1	0.291736
0	24	170	56	19.3772	16	7	2.57565	35	44	17	7	91	6	0.525658	0.18906	0.472595	754.656	612.085	6457.45	1	11468.7	1	0.997913
0	18	173	60	20.0474	19	6	2.57978	24	32	27	10	119	12	0.530061	0.260596	0.462869	732.912	622.269	4166.07	1	4728.62	1	0.681897
0	18	180	65	20.0617	12	4	2.58602	26	35	21	6	105	6	0.41921	0.144886	0.505087	718.252	596.462	4226.03	1	6250.4	1	1.24982
1	18	162	49	18.6709	17	5	2.58715	13	18	26			18	0.513013	0.320036	0.496493	682.145	611.261	4806.28	1	10299.5	1	0.004916
0	21	169	59	20.6575	16	2	2.58805	27	24	20			15	0.523724	0.161931	0.504005	701.764	617.53	4423.83	1	2758.23	1	-0.008501
0	18	177	64	20.4284	15	4	2.58872	18	21	35	5	115	15	0.474297	0.19687	0.509361	692.991	585.169	4006.13	1	5003.43	0.979167	0.720222
0	22	172	60	20.2812	16	5	2.59028	13	24	35	8	145	16	0.518108	0.156505	0.485798	738.396	604.999	4812.87	1	6327.4	1	0.890763
0	20	174	62	20.4783	16	5	2.59051	16	16	22			11	0.468065	0.24111	0.495918	709.682	605.417	6338.1	1	7660.67	1	0.218558
1	20	161	50	19.2894	16	5	2.59229	27	35	29	3	93	8	0.479362	0.176183	0.484718	725.128	613.991	4204.13	1	11553.9	0.979167	1.70039
0	18	167	54	19.3625	15	4	2.59362	11	20	38	6	116	18	0.463052	0.200966	0.47851	706.982	586.499	3869.9	1	4914.21	1	0.646082
1	24	161	54	20.8325	14	1	2.59439	17	25	30	6	94	12	0.502575	0.175867	0.48331	729.07	586.596	4790.68	1	9217.3	0.979167	1.25973
0	24	171	60	20.5191	15	5	2.59483	18	29	31			16	0.585959	0.14434	0.489603	691.281	595.612	5642.17	1	9490.88	1	-0.084389
0	19	163	57	21.4536	12	2	2.59506	17	18	29	8	124	22	0.50999	0.163833	0.513131	705.203	594.454	4371.3	1	6714.65	1	1.38552
0	23	163	52	19.5717	16	7	2.59517	15	31	30	4	104	11	0.525569	0.243699	0.491183	731.287	617.18	3497.52	1	4278.32	0.979167	0.432771
0	21	168	67	23.7387	16	5	2.59605	22	25	25	5	122	6	0.465146	0.1502	0.510038	713.2	611.781	4859.48	1	5946.38	1	-0.178151
1	20	159	50	19.7777	14	2	2.59737	23	24	25	6	104	9	0.470568	0.240634	0.486681	687.071	596.187	4264.07	1	6252.92	1	0.646906
0	19	179	70	21.847	14	3	2.59846	25	15	29	5	130	15	0.457341	0.198266	0.50425	708.21	587.477	3902.28	1	5219.27	1	1.14742
0	19	171	55	18.8092	17	7	2.5989	25	23	23	6	118	18	0.397048	0.354916	0.494604	702.563	601.865	5892.47	1	12121.7	0.9375	1.05115
0	24	170	63	21.7993	15	5	2.60076	19	24	33	8	122	12	0.478077	0.178577	0.505773	720.247	602.503	4016.72	1	6275.81	1	0.285647
0	24	182	72	21.7365	16	6	2.60477	11	25	36	5	93	9	0.514157	0.163469	0.487269	704.711	590.97	4803.97	1	8026.58	1	1.17715
1	22	166	66	23.9512	16	6	2.60509	19	25	33	6	108	11	0.475791	0.265338	0.458373	685.373	615.525	4915.7	1	9014.33	1	0.694538
0	21	164	58	21.5645	12	2	2.60724	28	37	21	5	105	11	0.591986	0.188487	0.489102	703.067	569.636	4073.78	1	7858.57	0.979167	0.608932
1	23	154	47	19.8178	14	4	2.60863	17	30	31	9	86	10	0.483316	0.170409	0.471588	715.571	593.527	4057.87	1	4418.15	1	0.781167
1	22	163	57	21.4536	14	6	2.60863	31	31	25	6	105	11	0.502059	0.183581	0.508836	729.691	614.122	5662.35	1	8194.56	1	0.886323
0	21	173	68	22.7204	14	3	2.61066	12	15	30	7	126	18	0.40504	0.13518	0.496169	680.858	579.291	3792.98	1	4366.85	1	0.359266
0	21	170	66	22.8374	15	4	2.61194	29	33	24	5	101	7	0.495796	0.197068	0.482006	710.84	599.861	4440.55	1	5715.31	1	0.758986
0	21	175	73	23.8367	13	5	2.61257	30	36	17	3	110	13	0.448238	0.23124	0.467259	676.943	585.927	4246.63	1	5434.35	1	0.853129
1	20	163	65	24.4646	12	3	2.61437	13	19	28			15	0.411085	0.187836	0.469707	679.956	597.341	4254.25	1	7467.9	1	0.213108
1	20	156	50	20.5457	16	3	2.61721	21	21	27	6	103	19	0.583036	0.144339	0.502526	713.671	590.226	4560.07	1	6566.6	0.9375	0.316108
1	19	165	50	18.3655	17	4	2.6193	15	23	34	9		10	0.570094	0.16859	0.491119	746.155	619.015	4045.27	1	6173.25	1	0.695788
1	20	163	67	25.2174	15	7	2.61962	23	30	28	6		6	0.500474	0.15365	0.50004	689.191	598.863	5852.87	1	7233.19	1	0.435566
0	25	168	64	22.6757	13	5	2.62024	18	19	35	12	128	9	0.879652	0.19657	0.504088	696.682	600.315	3484.93	1	4749.35	1	0.511589
1	20	170	58	20.0692	14	4	2.62045	18	19	27	6	121	8	0.499108	0.133673	0.491059	726.695	609.244	4101.3	1	5781.29	1	0.724462
0	20	170	56	19.3772	13	5	2.62138	10	19	34	7	102	17	0.524166	0.144639	0.521828	692.818	610.902	5016.93	1	8156.15	1	0.510889
0	20	164	52	19.3337	13	2	2.62284	30	24	27	5	88	11	0.401268	0.135682	0.502454	753.253	596.919	4461.4	1	10511.4	1	1.2057
0	20	171	52	17.7832	15	4	2.62439	16	18	37	7	96	22	0.462158	0.188379	0.477542	725.169	608.789	4036.45	1	7138.33	1	0.645482
1	24	150	46	20.4444	16	3	2.62439	12	12	31	2	108		0.466745	0.167235	0.484453	733.635	608.75	4978.35	1	6415.15	1	0.150559
0	20	172	47	15.887	13	3	2.6248	17	27	24	5	93	17	0.428592	0.205241	0.511899	712.529	610.58	4132.1	1	4751.81	1	0.616817
0	20	171	75	25.6489	16	6	2.62511	19	34	33	14	115	12	0.438525	0.185307	0.507579	700.744	593.723	4299.18	1	5774.12	1	0.429031
0	22	166	62	22.4996	14	2	2.62665	31	34	23	10	126		0.532224	0.204772	0.51162	723.304	585.514	4548.75	1	5430.35	1
1	20	147	48	22.213	15	2	2.62839	20	24	28	9	133	22	0.53286	0.247086	0.472232	732.62	611.356	3643.75	1	5675.85	1	0.422774
1	22	156	45	18.4911	14	2	2.63043	19	28	30	5	111	16	0.47005	0.168127	0.464091	704.254	594.227	4137.87	1	4687.06	1	0.392952
1	20	157	60	24.3418	16	2	2.63256	22	39	31	9	99	16	0.848154	0.154753	0.488566	706.204	600.841	4506.22	1	7217.65	1	0.434696
1	18	164	48	17.8465	18	7	2.63296	15	16	28		133	20	0.524702		0.487821	707.531	624.849
0	19	177	62	19.79	16	4	2.63407	25	21	26	4	112	24	0.434493	0.22256	0.51639	710.042	602.811	4388.33	1	5306.23	1	1.23434
1	21	170	56	19.3772	17	1	2.63438	22	29	30			14	0.452182	0.195701	0.521851	656.492	595.473	3632.77	1	5415.71	1	0.1778
0	23	173	55	18.3768	14	4	2.63538	19	20	26	18	111	19	0.582726	0.239384	0.503234	714.766	599.862	3675.35	1	5815.67	1	1.05032
1	21	163	62	23.3355	12	3	2.63829	26	25	19	8	88	16	0.41132	0.187561	0.503088	731.902	609.717	3910.33	1	5238.52	1	1.10403
1	18	160	52	20.3125	14	7	2.64038	27	32	22	6	100	8	0.535073	0.173218	0.462551	729.677	610.699	4883.4	1	6523.73	1	0.659576
1	20	152	50	21.6413	19	4	2.64058	20	34	30	6	116	17	0.432151	0.176352	0.486386	695.908	596.534	4179.15	1	6050.17	1	0.736795
1	18	161	52	20.061	15	3	2.64068	19	28	28	5	111	12	0.49395	0.171697	0.498496	732.271	594.356	4936.22	1	8103.88	1	1.22968
0	21	171	58	19.8352	12	7	2.64128	23	35	31	5	115	16	0.425893	0.205074	0.474275	730.985	596.962	5042.4	1	8925.06	1	0.165768
0	23	170	59	20.4152	16	4	2.64227	22	16	35	6	125	7	0.551029	0.186157	0.484259	713.25	594.006	3731.12	1	7107.77	1	0.430055
0	20	161	50	19.2894	16	3	2.64246	14	23	31	6	131	18	0.557291	0.218785	0.500975	731.966	630.932	4798.17	1	6413.62	1	0.818708
0	21	170	56	19.3772	16	3	2.64621	15	22	25		114	12	0.583505	0.444458	0.505189	709.177	633.678	4539.68	1	6948.44	1	0.768689
0	23	178	70	22.0932	18	7	2.64953	21	31	24	10	116		0.487938	0.222095	0.506989	682.122	582.272	5011.58	1	6951.51	0.979167	0.156621
1	21	170	67	23.1834	15	4	2.6505	20	26	29	7	121	12	0.407926	0.18798	0.483827	733.651	624.569	5191.33	1	6379.73	1	0.586047
0	18	179	61	19.0381	13	5	2.65234	17	26	26	7	123	26	0.479574	0.205361	0.513869	719.276	603.223	4444.62	1	5082.96	1	0.310833
0	21	168	55	19.487	15	3	2.65234	12	29	30		101	15	0.527314	0.173707	0.520134	673.821	612.346	4334.58	1	5479.04	1	0.478348
0	20	173	62	20.7157	12	3	2.65514	19	22	26	6	94	12	0.613753	0.176668	0.470707	693.302	585.471	4209.78	1	5871.67	1	0.501243
1	21	159	52	20.5688	14	7	2.65552	26	22	26	10	111		0.360938	0.25718	0.508733	732.332	593.049	4247.82	1	8227.19	1	0.594445
0	21	178	70	22.0932	12	2	2.65639	15	28	37	5	104	12	0.433598	0.149348	0.504319	717.664	591.416	5049	1	5975.52	1	0.510274
1	18	163.5	55	20.5744	19	6	2.65763	13	18	38	7	106		0.448392	0.175508	0.481819	738.434	600.006	3931.87	1	6060.33	1	0.483641
1	21	157	45	18.2563	12	3	2.65925	14	9	23	4	90	12	0.493478	0.158856	0.454986	742.477	611.471	4213.35	1	5828.67	1	0.502062
0	19	179	62	19.3502	14	4	2.66153	27	12	27	8	107	14	0.483147	0.188076	0.527147	740.309	598.61	4244.82	1	5310.42	1	0.231802
0	19	176	73	23.5666	13	3	2.66351	24	18	14	10	106	16	0.578051	0.338061	0.499259	711.386	614.661	4722.98	1	6748.02	1	0.792576
0	21	184	85	25.1063	16	4	2.66978	18	18	28		108	15	0.579352	0.174324	0.512406	724.507	617.812	4589.17	1	7558.54	1	0.902175
0	20	177	65	20.7476	12	3	2.67164	15	12	25	7	115	15	0.539869	0.160639	0.477925	727.24	618.33	3367.27	1	4430.27	1	0.731869
1	22	156	51	20.9566	16	2	2.67237	20	30	28	6	123	7	0.505488	0.239739	0.493897	740.075	618.994	5438.93	1	6691.38	1	0.55732
1	26	165	52	19.1001	15	4	2.67403	22	39	32	5	111	11	0.508416	0.145901	0.494406	700.871	591.939	4780.18	1	8563.49	0.979167	0.526828
0	27	174	64	21.1389	12	1	2.67815	18	22	31	10	104	18	0.523943	0.197837	0.50863	682.153	591.566	4411.1	1	10503.9	0.979167	0.828289
0	19	167	61	21.8724	13	2	2.68242	18	33				16	0.506602	0.232564	0.53168	700.731	599.173	4943.78	1	7366.15	1	0.041083
1	20	160	47	18.3594	16	5	2.68359	20	27	28	5	100	14	0.474555	0.156594	0.509801	736.168	591.029	4436.62	1	7340.98	1	0.301346
0	21	180	65	20.0617	16	5	2.68726	15	31	35	7	108	15	0.409803	0.24834	0.47328	708.284	608.726	4043.97	1	6648.21	1	1.11095
0	24	172	90	30.4218	21	7	2.68878	36	34	14	9	133	22	0.410133	0.243154	0.500058	703.276	593.603	3883.46	0.983333	5691.23	0.979167	0.701642
0	20	168	59	20.9042	12	6	2.69037	19	29	34	3	103	11	0.486222	0.198377	0.490881	718.261	579.959	3695.78	1	6264.29	1	0.960656
0	22	171	62	21.2031	15	2	2.69082	28	38	23	6	104	10	0.492591	0.135503	0.492016	710.572	591.614	4828.68	1	6758.67	1	0.804079
1	20	161	53	20.4467	16	6	2.69082	33	32	22	7	122		0.522889	0.251288	0.499657	691.745	587.106	4920.22	1	6844.23	1	0.835729
1	23	163	50	18.8189	16	7	2.69249	22	33	32	6	101	11	0.550157	0.192076	0.489956	773.446	612.553	4378.37	1	7864.42	1	0.817637
1	22	161	54	20.8325	16	5	2.69294	31	35	20	6	112	6	0.480203	0.172496	0.48553	661.846	613.747	5825.38	1	11847.1	0.854167	0.930525
0	19	174	70	23.1206	14	5	2.69417	16	23	26		117	11	0.488179	0.255845	0.460484	705.4	604.888	5403.65	1	8538.81	1	1.14111
0	19	168	50	17.7154	16	4	2.69723	27	34	17	7	121	14	0.526009	0.146384	0.51068	725.77	598.13	3974.68	1	4681.98	1	1.32214
1	22	154	48	20.2395	12	3	2.69801	27	29	23	6	119	26	0.539681	0.221553	0.506972	708.213	570.671	4121.98	1	6846.23	1	0.472874
0	19	172	68	22.9854	13	3	2.69871	22	28	28			11	0.522202	0.20282	0.485541	676.314	621.264	4026.17	1	6525.64	0.979167	0.701934
0	19	175	60	19.5918	12	5	2.7001	16	30	30	5	111	15	0.640418	0.257162	0.477444	733.994	592.469	4509.47	1	6913.69	1	1.26886
0	19	178	67	21.1463	12	5	2.7014	23	12	34	8	126	11	0.597822	0.13391	0.491143	695.384	614.576	4597.35	1	7698.69	1	0.290755
0	21	173	50	16.7062	15	5	2.70157	15	25	29	3	116	12	0.421449	0.187287	0.510862	706.986	603.581	3921.43	1	4552.19	1	0.118813
1	22	160	57	22.2656	12	5	2.7026	17	19	21	4	112	28	0.464892	0.211736	0.483528	715.886	594.864	4434.48	1	6530.71	1	1.25806
0	21	160	52	20.3125	14	1	2.70458	19	28	31		127	8	0.541401	0.187564	0.491791	707.833	610.97	3556.18	1	4446.38	1	0.472842
1	21	171	60	20.5191	15	4	2.70646	22	30	28			8	0.568863	0.200585	0.537855	716.428	619.42
0	18	173	62	20.7157	17	4	2.70766	18	18	24	7	95	16	0.451357	0.182271	0.473145	733.253	605.127	5361.05	1	6839.54	1	0.131994
0	21	168	59	20.9042	16	6	2.70817	17	19	32	5	105	16	0.45185	0.199027	0.505689	708.421	594.765	5181.92	1	8346.73	1	1.71761
1	21	158	42	16.8242	13	6	2.70842	29	26	20		115	11	0.778841	0.196899	0.50624	721.906	606.26	4226.85	1	9528.81	1	1.34473
1	19	157	46	18.662	15	4	2.70893	20	30	31	5	104	10	0.59632	0.199539	0.486716	710.885	606.489	4754.76	0.983333	10599.1	0.979167	1.26414
0	21	175	100	32.6531	12	2	2.7102	31	32	15	5	98	9	0.59538	0.20708	0.510027	689.362	579.659	4856.28	1	10824.7	1	0.782281
0	20	173	61	20.3816	17	4	2.71231	23	27	34	7	113	13	0.570423	0.149125	0.506334	730.815	609.843	4471.13	1	6066.94	1	0.972434
0	19	172	65	21.9713	15	7	2.71441	24	26	21	8	124	21	0.673816	0.276855	0.481905	688.835	597.68	4419.3	1	4365.62	1	0.920361
1	18	172	57	19.2672	15	2	2.71492	29	26	21	6	110	11	0.463636	0.214507	0.479119	735.836	609.035	4509.42	1	4876.69	1	0.679085
1	19	168	55	19.487	13	5	2.71684	20	13	22		113	7	0.476431	0.146806	0.488464	712.752	613.961	4488.33	1	7089.54	1	0.774822
0	24	179	64	19.9744	16	4	2.71725	11	22	35	7	123	16	0.441194	0.183635	0.497372	707.005	596.833	3567.97	1	5736.25	1	1.65528
1	21	151	41	17.9817	16	5	2.718	24	32	28	9	116	17	0.455986	0.124691	0.496001	720.96	596.759	5199.77	1	5815.27	1	0.850082
1	23	165	53	19.4674	18	5	2.72057	19	36	32	6	111	15	0.504156	0.241568	0.505709	721.031	586.113	4697.55	1	5610.67	1	0.63532
0	22	173	65	21.7181	16	5	2.72099	21	33	30		119	16	0.442486	0.227673	0.506654	701.053	619.49	3838.67	1	6023.5	1	0.551863
0	20	163	53	19.9481	16	2	2.72599	26	26	24	8	103	11	0.436383	0.190043	0.482616	731.844	589.053	4192.48	1	6464.45	0.979167	1.1774
0	22	173	70	23.3887	16	4	2.7277	18	29	33	4	115	9	0.453634	0.17372	0.502807	696.742	598.731	4374.57	1	6141.42	1	0.367237
1	19	158	68	27.2392	15	3	2.72884	15	35	30	8	105	8	0.497106	0.283251	0.498013	716.625	605.225	4936.4	1	6035.04	1	0.99756
1	20	166	52	18.8707	14	3	2.72916	21	29	26	8	106		0.519122	0.270665	0.486655	722.837	601.967	4247.28	1	7610.94	1	0.463317
0	24	168	56	19.8413	16	4	2.72933	21	32	29	6	117	10	0.471408	0.166795	0.525151	748.664	607.922	4948.72	1	5276.31	1	0.515999
0	21	171	56	19.1512	16	6	2.73312	22	23	24	8	91	20	0.614834	0.177243	0.514012	709.494	600.69	5128.5	1	7498.4	1	1.47838
0	25	178	80	25.2493	15	2	2.73336	21	33	32	10	123	20	0.675826	0.186457	0.488645	690.829	570.106	3955.58	1	4899.73	1	0.754419
0	20	170	60	20.7612	12	3	2.73496	18	23	26	5	104	12	0.482171	0.190668	0.479014	687.573	597.787	4205.77	1	6483.94	1	0.409494
1	22	162	53	20.1951	14	4	2.74178	16	19	28	8	114	15	0.488176	0.189913	0.489611	716.128	587.556	4430.93	1	7132.38	1	0.307541
0	20	176	63	20.3383	17	5	2.74257	19	21	28	6		4	0.418596	0.209924	0.487962	729.011	588.768	3928.33	1	4701.19	1	0.437926
1	20	160	57	22.2656	14	4	2.74327	19	25	30	7	100	10	0.489168	0.219729	0.487308	722.073	606.857	5166.67	1	9635.36	0.979167	0.64705
0	19	183	70	20.9024	15	6	2.74515	24	27	15	5	108	22	0.431317	0.195862	0.498532	698.781	591.065	5658.82	1	6679.17	1	0.354285
0	18	168	61	21.6128	16	4	2.75082	12	28	31	6	97	8	0.361689	0.217521	0.489149	714.277	606.648	5869.07	1	8043.6	1	0.410048
0	18	170	55	19.0311	15	5	2.75182	26	28	29		118	20	0.594224	0.144377	0.463085	690.409	633.027	4245.1	1	6862.58	1	0.870845
0	18	176	74	23.8895	12	5	2.75251	27	40	22	36	126	8	0.738128	0.150542	0.47122	717.288	614.705	4282.68	1	5252.27	1	0.906557
1	20	158	49	19.6283	16	4	2.75397	22	31	18	0	115	12	0.506708	0.204273	0.489428	701.645	583.877	4443.1	1	6741.02	0.979167	1.30137
0	26	163	56	21.0772	13	1	2.75427	21	33	26	6	115	4	0.512481	0.22815	0.504488	687.102	593.044	4085.78	1	7830.48	1	1.14794
1	18	160	52	20.3125	13	2	2.75587	22	19	26		114	15	0.46538	0.194036	0.496327	705.563	625.952	4297.2	0.833333	5914.51	0.854167	0.55214
0	20	172	65	21.9713	14	4	2.75686	26	29	27	10	117	11	0.391661	0.225642	0.495168	704.801	608.757	4470.2	1	7200.62	1	0.725202
0	20	180	65	20.0617	12	2	2.75762	18	19	33	4	124	11	0.415412	0.249557	0.508114	710.233	597.262	3967.3	1	5651.38	1	1.22852
0	19	167	52	18.6453	16	5	2.76042	18	28	35	3	112	15	0.438865	0.138289	0.472563	734.123	602.589	4564.72	1	7199.33	1	1.50441
1	22	160	53	20.7031	14	3	2.76042	29	20	20	4	100	12	0.399029	0.231768	0.523742	728.085	586.256	5082.5	1	6566.31	1	1.00958
1	20	157	47	19.0677	15	3	2.7623	19	26	31	5	99	24	0.455322	0.158958	0.462817	702.065	610.772	3762.95	1	4498.42	1	0.394315
0	19	172	62	20.9573	15	3	2.76678	25	32	24	5	121	15	0.48139	0.191465	0.485719	721.573	605.982	4599.88	1	8160.62	1	0.558795
0	21	168	63	22.3214	14	3	2.76834	24	26	29	5	101	19	0.521505	0.151141	0.483472	705.408	579.786	4429	1	6245.08	1	0.449359
0	23	179	58	18.1018	12	3	2.77026	14	14	30		116	20	0.610818	0.143835	0.527304	673.203	590.967	3706.75	1	6578.38	1	0.807813
1	22	158	50	20.0288	11	5	2.77305	18	38	26	7	102	13	0.482429	0.298778	0.481448	723.788	576.695	4219.32	1	9748.46	1	0.969676
0	23	169	55	19.257	16	5	2.77576	17	18	32	8	110		0.530268	0.188405	0.510505	690.776	593.697	4999.32	1	6148.23	1	0.452714
1	21	155	47	19.563	12	3	2.78269	15	31	36	4	103		0.491695	0.127797	0.471903	725.668	588.842	3851.25	1	6001.08	1	0.512784
0	19	170	53	18.3391	15	4	2.7829	22	20	21	4	117		0.477087	0.243523	0.451968	740.258	610.584	4890.73	1	7028.48	1	0.638635
0	21	170	60	20.7612	17	6	2.78326	29	24	26			16	0.985319	0.217192	0.485404	623.224	615.336	3853.18	1	6023.46	1	0.241022
0	19	171	55	18.8092	13	3	2.78419	19	27	24	6	124	10	0.470796	0.23279	0.452721	710.917	597.913	4424.88	1	5450.31	1	0.008227
0	19	178	56	17.6745	14	3	2.78497	19	15	35	8	131	7	0.385419	0.238426	0.468553	717.251	604.158	4665.55	1	7851.42	1	1.52589
0	23	177	65	20.7476	15	3	2.78732	20	33	33	6	112	20	0.394214	0.197523	0.457108	693.658	585.455	4204.15	1	6045.96	1	0.473257
0	23	174	55	18.1662	16	5	2.78774	18	14	17	5	114	10	0.467564	0.199958	0.48647	672.561	595.404	4037	1	4331.67	1	0.798873
1	18	161	55	21.2183	13	2	2.78781	16	18	30	7	118	6	0.468308	0.229464	0.47835	717.643	608.507	6669.4	1	6519.73	1	0.046651
0	24	171	68	23.255	16	5	2.78888	19	27	29	13	119	13	0.476638	0.194464	0.466842	683.754	593.476	3571.07	1	4900.75	1	0.495636
0	19	160	50	19.5312	13	3	2.78902	13	20	26	9	117	15	0.4263	0.221318	0.489599	728.094	603.177	4578.17	1	6168.67	1	0.718639
0	21	173	56	18.7109	15	5	2.79127	26	34	24	7	126	20	0.474721	0.198968	0.487886	739.943	611.792	3847.27	1	4856.94	1	0.730272
0	20	172	53	17.9151	11	3	2.79748	24	32	35	6	106	11	0.51788	0.230652	0.489836	730.479	599.919	3995.5	1	6054.92	1	0.264972
0	19	168	58	20.5499	12	2	2.79872	18	23	34	6	100	10	0.45564	0.302653	0.500649	658.831	570.828	5880.22	1	11357	0.958333	0.060141
1	19	158	50	20.0288	12	4	2.79948	28	18	24	17	98	15	0.407673	0.222218	0.471799	702.467	601.531	4753.5	1	7416.08	1	1.12298
0	18	171	60	20.5191	16	6	2.80085	31	26	20	5	117	7	0.443629	0.22523	0.455372	741.788	581.88	5251.35	1	7020.74	0.958333	0.904053
0	24	178	64	20.1995	16	5	2.80092	28	27	25	10	118	8	0.664028	0.195826	0.511488	711.628	590.887	5691.25	0.983333	8084.62	1	0.203033
1	22	155	55	22.8928	14	3	2.80106	24	23	37	8	105		0.374559	0.185234	0.493592	694.428	590.909	4053.13	1	6321.23	1	1.10027
1	19	159	56	22.151	16	7	2.80147	22	25	21	5	109	11	0.468299	0.186591	0.515615	690.695	601.599	5080.92	1	7262.65	1	0.299398
0	21	182	63	19.0194	14	2	2.80188	16	24	36		131	11	0.441659	0.226249	0.49183	678.321	609.377	5217.1	0.983333	8987.19	1	1.31543
1	18	157	47	19.0677	18	6	2.80243	26	32	22	6	113	11	0.482962	0.14865	0.47267	704.905	632.226	3675.67	1	4654.42	1	0.492696
0	20	169	51	17.8565	15	3	2.80421	17	19	37	5	90	9	0.425003	0.21069	0.483813	732.618	598.086	4617.05	1	5898.21	1	0.264856
0	21	177	65	20.7476	18	7	2.80448	22	14	21	14	139	20	0.439109	0.186253	0.498369	688.432	609.943	4367.08	1	5455.04	1	0.828566
0	20	165	57	20.9366	16	6	2.80679	14	22	33		114	11	0.61539	0.190378	0.504484	741.977	636.375	3937.17	1	6903	1	1.30567
0	18	172	62	20.9573	13	3	2.80821	10	20	32	4	104	16	0.484023	0.1625	0.490286	729.179	604.622	5835.73	1	7892.96	0.958333	1.30191
0	20	170	58	20.0692	16	5	2.81057	20	10	32	8	118	12	0.446768	0.152541	0.494161	714.796	601.409	3903.73	1	4997	1	0.462288
0	23	180	71	21.9136	15	1	2.81111	13	19	25		129	11	0.475726	0.257053	0.496783	671.006	610.01	3557.98	1	5202.71	1	0.663464
0	21	159	53	20.9644	14	2	2.81258	13	11	32	18	104	19	0.451477	0.242403	0.517583	731.817	600.031	3756.58	1	5497.17	1	0.789688
1	19	160	51	19.9219	15	7	2.81651	13	25	30	3	98	15	0.497386	0.181636	0.502435	726.997	606.231	5117.87	1	6879.02	1	0.580683
1	20	160	48	18.75	16	6	2.81717	26	24	30	6	127	19	0.523657	0.245824	0.472276	702.524	590.239	5013.17	1	6405.32	0.979167	1.10086
0	21	177	66	21.0667	15	6	2.82099	20	26	28	9	111	17	0.508207	0.256289	0.508891	701.285	594.936	4787.08	1	5822.44	1	0.503054
1	20	154	48	20.2395	15	2	2.82517	14	34	30	4	111	8	0.408215	0.193905	0.481499	718.413	606.232	4836.03	1	6360.85	1	0.75452
1	19	158	48	19.2277	15	6	2.82911	20	15	26	5	89	14	0.616525	0.177629	0.510498	700.979	613.894	4048.4	0.95	4188.38	1	0.211504
0	22	172	63	21.2953	12	2	2.83065	22	21	34	3	121	14	0.503909	0.171586	0.485254	739.517	615.353	4163.68	1	5978.38	1	0.413602
0	23	171	60	20.5191	12	5	2.83626	23	35	22	6	114	16	0.509705	0.146875	0.504759	701.179	581.822	4896.15	1	6154.94	1	1.01445
0	19	173	58	19.3792	17	6	2.83778	16	24	29	6	115		0.426966	0.250013	0.484592	709.819	607.277	3869.48	1	5212.04	1	0.603327
1	19	158	50	20.0288	15	3	2.84454	23	32	25	7	96	5	0.524898	0.279172	0.484921	747.465	594.48	4321.52	1	10207.5	1	0.726783
1	23	168	58	20.5499	15	3	2.84528	21	36	28		99	12	0.493698	0.192727	0.493011	730.258	612.971	5211	1	10566.4	1	0.730926
1	18	154	60	25.2994	13	4	2.84584	30	32	21	6	96	22	0.428794	0.193184	0.472739	687.52	621.813	4189.78	1	5940.7	0.979167	0.829759
0	21	173	62	20.7157	14	2	2.84646	24	32	28	8	102	9	0.501014	0.161396	0.51024	674.573	597.822	5489.53	1	6999.69	1	0.976695
1	21	163	50	18.8189	13	2	2.84973	20	37	15	7	110	13	0.499916	0.225266	0.481762	718.577	594.056	4046.45	1	5186.42	1	0.519889
0	18	165	53	19.4674	14	4	2.85205	21	34	32	3	108	9	0.427946	0.183846	0.501162	705.573	594.28	5004.73	1	6241.5	1	0.758356
1	23	159	50	19.7777	15	3	2.8526	17	27	23	8	112	16	0.551631	0.165853	0.471542	768.32	638.372	5044.25	1	7897	1	0.876904
0	21	173	85	28.4005	15	4	2.85914	17	47	38	6	102	15	0.396923	0.167381	0.477482	718.169	589.482	5139.29	0.983333	7934.52	1	0.355726
0	20	169	50	17.5064	13	6	2.8592	17	23	31	4	103	16	0.472285	0.250086	0.504738	691.501	584.885
0	23	180	68	20.9877	16	5	2.86249	11	24	32	6	126	12	0.524898	0.163413	0.49579	735.006	604.815	4033.23	1	4624.1	1	0.500022
1	23	161	50	19.2894	14	6	2.86493	27	24	29	7	109	19	0.452041	0.13391	0.467633	723.604	572.911	4061.47	1	5630.4	1	0.92382
1	20	159	52	20.5688	13	3	2.86658	29	36	18	8	116	21	0.418221	0.15706	0.447885	738.023	608.591	3910.7	1	4864.65	1	0.408784
0	23	171	63	21.5451	16	7	2.86759	29	21	16	6	124	14	0.443595	0.189806	0.500955	728.73	608.743	4138.48	1	9626.46	1	0.953707
0	19	164	43	15.9875	12	4	2.86823	18	32	37	6	122	12	0.552423	0.185046	0.480893	748.334	592.725	7322.37	1	8911.77	1	0.405435
1	19	158	48	19.2277	16	4	2.8697	10	21	30	5	94	8	0.437866	0.191165	0.522006	709.381	595.33	3735.7	1	4402.85	0.958333	0.513942
0	20	167	45	16.1354	16	7	2.8704	14	12	38	3	98		0.442936	0.223843	0.493581	709.059	612.242	5502.07	1	8189.35	1	1.07913
1	19	154	46	19.3962	15	4	2.87151	20	25	28	5	107	16	0.712604	0.165889	0.476101	735.315	626.888	4832.45	1	6181.06	1	0.293801
0	20	179	65	20.2865	12	2	2.87181	23	34	25		122	10	0.485096	0.233791	0.52752	681.9	602.545	3068.15	0.983333	3332.69	1	0.328855
1	21	160	46	17.9688	14	3	2.87274	20	29	26	14	128	10	0.404294	0.172693	0.489616	728.441	599.778	4165.95	1	5202.52	1	0.599153
0	19	165	58	21.3039	13	5	2.87396	19	36	35	5	101	11	0.44685	0.174633	0.4767	719.528	593.655	4311.93	1	7380.98	1	0.680288
1	22	154	48	20.2395	15	6	2.87512	27	38	22	10	124		0.516177	0.170909	0.483108	729.05	603.756	4534.15	1	7083.77	1	0.515632
1	22	164	60	22.3081	19	3	2.8799	10	27	34	6	122	16	0.651612	0.234782	0.484519	716.316	613.594	4462.73	1	8048.04	1	0.97434
0	22	171	52	17.7832	12	1	2.88138	11	25	30		93	13	0.552738	0.183347	0.494699	687.256	609.398	4975	1	8882.81	1	1.70658
0	23	171	62	21.2031	15	3	2.88292	14	27	39	5	119	9	0.548515	0.227923	0.517888	674.052	578.615	3901.2	1	9557.65	0.979167	0.549791
0	19	178	72	22.7244	16	4	2.88338	18	30	25	5	113	10	0.452104	0.192994	0.491275	704.946	598.002	4472	1	5722.96	1	0.483791
1	21	157	53	21.5019	15	5	2.88383	29	29	30	16	130	10	0.460685	0.16361	0.488292	709.148	605.665	4079.27	1	5150.85	1	0.880797
1	21	154	48	20.2395	15	3	2.884	19	27	33	8	101	8	0.477972	0.169007	0.491849	728.66	619.952	6772.8	1	9416.63	0.895833	0.718725
1	19	157	55	22.3133	13	4	2.88739	30	27	34	20	119		0.438094	0.164336	0.497538	748.448	624.003	4797.43	1	5518.29	1	0.60945
0	20	174	57	18.8268	15	2	2.89243	25	43	35	6	124	20	0.492316	0.24689	0.473718	712.776	590.312	4493.17	1	7062.02	1	1.0234
0	20	171	63	21.5451	16	6	2.89476	21	28	23	4	102	8	0.613388	0.334303	0.474091	700.724	591.603	5076.45	1	6089.26	0.979167	0.576818
0	19	167	70	25.0995	16	4	2.89548	23	27	19	4	122	16	0.380143	0.218893	0.494626	685.502	604.379	3650.73	1	4661.58	1	1.10196
0	20	178	63	19.8839	12	6	2.90173	24	13	26	6	102	14	0.426633	0.137482	0.501543	676.396	581.964	3279.25	1	4190.38	1	0.026513
0	21	160	60	23.4375	15	3	2.90293	18	22	29	6	111	16	0.379628	0.16464	0.479478	724.874	597.887	4306.88	1	6303.79	0.979167	0.887085
1	24	158	42	16.8242	14	4	2.91073	24	28	17	10	125		0.513366	0.233766	0.480789	716.602	599.643	4055.45	1	4918.77	1	0.024521
0	20	176	60	19.3698	13	5	2.91445	24	27	31			14	0.456579	0.193638	0.488634	673.276	631.037	3744.1	1	5742.12	1	1.43839
1	19	163	56	21.0772	13	2	2.92288	12	30	30	7	118	17	0.620706	0.194059	0.470195	758.804	603.118	5636.25	1	7567.17	1	0.772399
0	20	180	57	17.5926	15	3	2.92304	28	31	26	1	112	10	0.483705	0.153983	0.516021	696.241	601.61	4248.72	1	5562.5	1	0.704986
0	25	172	72	24.3375	15	4	2.92319	21	24	37	7	122	19	0.444779	0.201554	0.477892	725.534	621.616	3867	1	6042.46	1	0.527008
1	22	162	50	19.052	15	3	2.92355	22	27	30	1	91	16	0.537079	0.193849	0.484399	712.117	593.977	5021.33	1	10077.7	0.958333	0.787098
0	20	165	55	20.202	12	2	2.92402	10	22	32	5	121		0.404688	0.161342	0.516499	683.038	584.102	4356.35	1	5574.29	1	0.525637
1	21	154	50	21.0828	16	5	2.94265	16	21	30	9	119	10	0.45944	0.250096	0.476449	707.394	603.933	3502.2	1	7729.94	1	0.563346
1	23	165	50	18.3655	15	4	2.95303	21	34	24	9	128	11	0.431538	0.178916	0.493826	719.506	583.913	4487.52	1	5874.79	1	-0.028738
0	20	179	63	19.6623	15	5	2.95463	29	23	26	5	112	16	0.475331	0.117712	0.510332	731.541	610.667	4547.67	1	5722.77	1	0.833114
0	19	170	68	23.5294	15	6	2.95837	32	34	17	7		18	0.527469	0.223006	0.486161	730.784	591.64	4364.45	1	6365.04	1	0.353239
0	24	177	72	22.9819	20	6	2.96023	26	33	26	6	138	12	0.394745	0.22581	0.490079	696.659	585.163	4064.3	1	6670.38	1	0.71773
0	22	167	78	27.968	15	6	2.96534	31	35	21	9	131	14	0.536153	0.260406	0.506827	672.895	602.959	4283.95	1	9422.69	1	0.827673
1	20	160	49	19.1406	18	6	2.97327	19	22	24	8	119	4	0.587159	0.150606	0.539969	716.903	587.78	4338.63	1	4602.12	1	0.30501
1	19	152	48	20.7756	16	3	2.98164	28	26	23	7	88			0.222544				5121.68	1	11096.1	0.895833	0.508163
0	23	171	60	20.5191	16	4	2.98182	23	32	29		117	15	0.518645		0.515842	708.962	586.596
1	22	155	45	18.7305	13	5	2.98457	13	39	27	5	106	18	0.541604	0.262521	0.477808	728.237	595.685	5715.07	1	9653.51	0.9375	0.550788
0	18	170	59	20.4152	15	3	2.99207	18	25	34	10	114	12	0.499905	0.194088	0.479582	727.316	590.753	3999.87	1	6912.31	1	0.876204
0	25	187	69	19.7318	16	4	2.99291	21	27	30	7	145	19	0.410776	0.301193	0.493572	717.577	586.504	3776.17	1	5303.67	1	1.06298
1	20	155	50	20.8117	14	6	2.99414	21	38	27	9	106	8	0.452167	0.182857	0.466988	736.92	619.651	4882.87	1	6445.69	1	0.804869
0	20	164	57	21.1927	19	4	2.999	24	21	30	3	106		0.618807	0.210883	0.480647	747.587	607.26	3955.37	1	4564.35	1	0.745281
1	20	153	57	24.3496	12	4	3.00988	24	32	19	9	112	10	0.492053	0.199765	0.476684	714.155	596.392	4438.15	1	5137.15	1	0.329346
0	21	171	68	23.255	16	5	3.01662	28	20	18	5	108	16	0.444413	0.214767	0.481897	724.841	604.05	5315.08	1	7211.15	1	0.915634
1	19	159	55	21.7555	15	3	3.01662	21	29	31	7	109	19	0.397586	0.164613	0.504323	719.553	613.557	4846.05	1	6466.58	1	0.232516
0	21	176.5	70	22.4703	16	4	3.02036	32	33	22	2	106		0.453796	0.241572	0.491264	708.476	604.541	5268.05	1	9961.53	0.979167	0.468126
0	19	173	69	23.0546	17	7	3.04297	24	26	30	6	110	11	0.396777	0.161934	0.478013	719.511	608.913	5229.32	1	8621.73	1	1.01883
0	21	164	54	20.0773	14	3	3.04336	8	23	28	11	90	27	0.430653	0.145895	0.484248	704.269	610.042	4687.88	1	6013.55	0.979167	0.878877
0	20	174	53	17.5056	13	4	3.04571	13	22	32			14	0.4432	0.253459	0.489054	697.15	628.45	3690.67	1	4613.25	1	-0.204676
0	21	178	75	23.6713	16	1	3.05115	26	22	25	3	118	11	0.401586	0.18543	0.517914	783.568	582.432	4442.87	1	5348.46	1	0.573107
1	18	160	48	18.75	17	5	3.06595	28	19	21	6	104	8	0.399556	0.177512	0.491893	717.98	595.085	4241.43	1	5804.9	1	1.09451
0	20	166	55	19.9594	15	3	3.07335	23	38	26	11	137	12	0.753391	0.263421	0.504846	730.477	594.898	3668.08	1	4202.25	1	0.873594
0	21	165	55	20.202	14	4	3.07445	31	30	25	5	124	16	0.520184	0.201681	0.486985	712.294	597.539	3921.83	1	4663.58	1	0.532428
0	20	179	67	20.9107	14	3	3.08672	19	27	31			14	0.488183	0.162112	0.47181	686.731	603.474	3882.92	1	9412.44	1	0.286129
0	22	168	66	23.3844	16	7	3.08814	21	31	26	8	106	10	0.453309	0.183847	0.519108	716.084	607.13	5189.42	1	5864.79	1	1.00651
0	20	180	73	22.5309	12	3	3.09552	17	16	30	8	115	16	0.505173	0.206801	0.521334	702.475	582.325	3357.83	1	3756.77	1	0.461896
1	21	162	54	20.5761	14	1	3.10278	13	28	38	7	100	12	0.448649	0.197035	0.494121	705.708	607.38	4498.92	1	7236	1	1.2517
0	19	173	60	20.0474	15	5	3.10346	32	21	25	9	102	8	0.543149	0.1681	0.521626	735.41	587.893	4056.9	1	5217.85	0.979167	1.04404
1	20	161	41	15.8173	15	7	3.11594	26	27	31	7	100	9	0.440727	0.150235	0.472582	717.388	606.812	4973.25	1	9817.59	0.958333	0.554743
0	20	180	80	24.6914	13	3	3.12254	33	27	20		122	12	0.498715	0.197022	0.523263	701.82	602.148	3854.43	1	4316.02	1	0.411511
1	19	149	52	23.4224	19	6	3.12254	24	29	28	7	108	14	0.477545	0.161443	0.472911	708.819	606.096	3750.3	1	6705.62	1	0.301528
0	22	176	53	17.11	15	5	3.12905	22	25	37	6	102	12	0.509178	0.325716	0.471701	709.57	615.271	5936.34	0.983333	12673.7	0.916667	1.17361
0	19	170	62	21.4533	12	3	3.1313	24	30	26	8	115	10	0.498795	0.187173	0.50268	723.041	600.085	4632.15	1	7541.25	1	1.20654
0	20	176	80	25.8264	16	3	3.13386	25	29	22	8	109	10	0.539133	0.288388	0.462583	725.04	611.004	4001.98	1	5996.15	1	0.578739
1	21	160	52	20.3125	20	5	3.14208	30	28	24	7	113	18	0.438758	0.130828	0.496007	716.609	590.206	4508.5	1	5364.77	1	0.482779
0	21	182	72	21.7365	14	6	3.14239	23	30	28	6	96	13	0.51031	0.238401	0.462621	738.556	617.369	5601.12	1	8607.48	1	1.00362
1	19	161	45	17.3604	16	4	3.1427	27	25	16	7	112	10	0.547648	0.261812	0.483431	742.347	604.001	4602.78	1	9978.43	0.979167	1.15248
1	21	155	43	17.898	15	5	3.14333	19	27	27	5	90		0.492108	0.210421	0.453214	741.921	592.318	4745.78	1	6907.27	1	0.694387
1	21	157	46	18.662	15	5	3.14799	22	32	30	6	98	8	0.451422	0.271488	0.482619	714.613	593.466	4482.47	1	6455.44	1	1.41693
1	19	166	60	21.7738	12	4	3.1486	20	31	22	11	108		0.438268	0.21617	0.502536	700.29	597.518	4571.2	1	6913.75	1	0.82756
0	19	168	59	20.9042	13	5	3.14891	15	24	29	7	123	11	0.586032	0.20667	0.485166	715.88	597.573	4617.7	1	10407.1	1	0.99358
0	21	169	68	23.8087	16	1	3.14983	32	41	14		139	14	0.509925	0.267165	0.474439	723.313	624.03	3979.73	1	5255.56	1	0.699833
0	24	171	68	23.255	12	6	3.15534	12	17	29	5	87	12	0.601088	0.177945	0.481039	708.651	601.813	4336.97	1	6221.15	1	1.14349
0	22	175	70	22.8571	16	5	3.15776	17	25	29		114	13	0.575316	0.152691	0.509438	719.923	613.51	4625.33	1	6392.27	1	0.218445
1	20	159	48	18.9866	15	7	3.16791	21	15	24	8	105	19	0.475845	0.155456	0.476888	734.063	597.239	3967.58	1	5274.51	0.979167	0.359257
1	21	150	43	19.1111	16	3	3.1685	15	17	22	7	94	20	0.398078	0.157097	0.504351	697.247	597.429	4312.92	1	6292.52	1	0.46617
0	18	169	57	19.9573	16	4	3.1726	29	30	24	6	106	19	0.456815	0.196775	0.519266	723.227	602.421	3736.42	1	4715.25	1	0.589805
0	21	175	55	17.9592	16	4	3.18013	24	30	27	7	102	11	0.413773	0.176862	0.505478	718.531	596.706	7605.73	1	8885.6	1	0.656369
0	20	167	63	22.5896	19	7	3.1807	27	36	21	6	120	9	0.516079	0.329757	0.487329	713.65	595.517	6677.17	1	8401.06	1	0.784422
1	19	165	58	21.3039	16	4	3.18837	23	29	28	6	96		0.480962	0.177686	0.489632	725.833	589.811	4768.13	1	7609.96	0.979167	0.581199
1	20	160	52	20.3125	21	7	3.1934	27	30	18			13	0.467809	0.287874	0.538118	711.196	617.234	4622.05	1	5926.42	1
1	25	151	47.3	20.7447	13	2	3.19424	16	26	33	5	91		0.497785	0.166908	0.476753	737.925	604.384	4564.35	1	8555.38	1	0.707651
1	19	153	52	22.2137	15	3	3.2071	19	27	27	7	111	18	0.501011	0.265383	0.494938	694.379	575.836	4221.83	1	5951.92	1	0.097714
0	20	177	69	22.0243	15	3	3.20844	24	22	19	1	98	11	0.416415	0.167128	0.487704	709.983	613.877	4869.93	1	7129.15	1	0.68939
0	21	177	64	20.4284	16	5	3.21352	20	24	28	9	103	10	0.454113	0.165571	0.485294	717.596	596.066	4507.05	1	9690.27	1	0.876196
1	26	147	40	18.5108	13	4	3.21431	19	28	30			16	0.478259	0.174521	0.511777	699.478	600.94	4422.53	1	5758.65	1	0.18133
1	22	158	51	20.4294	16	4	3.22089	26	28	20	5	100		0.524217	0.213994	0.479349	717.15	600.878	4628.68	0.666667	6724.18	0.833333	0.694682
1	19	158	50	20.0288	11	1	3.22712	23	39	26	6	126	14	0.650694	0.173032	0.476587	705.759	599.739	3951.68	1	5120.54	1	0.57588
1	20	156	49	20.1348	14	3	3.22917	28	33	28	5	98		0.414155	0.167583	0.464605	733.246	607.281	8123	1	8388.06	1	1.12948
0	18	171	71	24.281	16	5	3.23325	19	23	35	5	107	12	0.499772	0.291158	0.501372	747.894	589.847	4027.9	1	6702	1	1.18538
0	18	169	59	20.6575	12	4	3.2418	18	34	33	6	119	8	0.606134	0.194786	0.494904	720.144	611.684	4965.38	1	5635.48	1	0.63979
0	19	161	58	22.3757	12	5	3.2833	19	19	25	6	118	12	0.421466	0.182122	0.50696	734.167	599.647	4102.35	1	6547.02	1	0.932279
1	19	154	50	21.0828	13	5	3.3216	28	32	27	7	109	12	0.460283	0.15614	0.49457	728.396	605.911	4556.63	1	5996.67	1	0.436072
1	23	162	49	18.6709	19	5	3.33102	15	28	32	0	109	13	0.445201	0.243212	0.477309	740.015	588.169	4385.53	1	5517.75	1	0.611247
0	19	167	54	19.3625	16	5	3.38507	26	36	26	9	130	24	0.456387	0.329789	0.46728	715.675	603.802	3954.82	1	5497.19	1	1.10637
1	22	158	52	20.83	14	5	3.38899	27	30	21	5	99		0.517876	0.187501	0.494526	696.168	588.26	5756.82	1	9954.56	1	0.767976
0	22	165	52	19.1001	17	6	3.40586	26	29	26	6	115	10	0.484129	0.15348	0.487503	739.047	592.996	5214.77	1	8594.23	1	0.779433
1	20	153	54	23.0681	12	5	3.40807	22	31	21	7	110		0.442119	0.176655	0.491757	706.123	604.412	4512.27	1	6368.79	1	0.437289
1	21	159	43	17.0088	14	5	3.44747	20	12	30	5	115	15	0.601673	0.193245	0.473985	768.075	626.53	4549.37	1	7821.6	1	0.698966
1	18	164	59	21.9363	16	6	3.49969	23	31	30	6	99	12	0.511161	0.182995	0.473726	738.013	622.732	5435.95	1	7981.69	1	0.847711
0	20	176	73	23.5666	16	5	3.5339	29	23	13	9	115		0.390854	0.228502	0.488519	684.052	588.536	4158.13	1	4565.46	1	1.25201
0	19	181	67	20.4511	16	2	3.56573	17	27	29	7	107	15	0.450965	0.283843	0.47038	689.192	588.135	4119.53	1	4347.17	1	1.20574
0	22	167	61	21.8724	19	6	3.58614	24	25	35	14	129	19	0.413951	0.132492	0.507298	709.521	582.234	3964.53	1	7620.52	1	0.969246
0	21	172	63	21.2953	16	4	3.58614	19	20	29	8	117	16	0.454773	0.201087	0.528837	718.09	598.69	4685.67	1	5334.83	1	0.221397
0	18	171	57	19.4932	14	5	3.63988	22	18	32	3	112	15	0.583688	0.155628	0.480127	694.879	592.837	3997.8	1	5030.54	1	0.342092
1	18	168	60	21.2585	17	6	3.64088	26	25	31	8	112	14	0.393925	0.214037	0.491512	724.329	597.338	4107.37	1	4907.06	1	0.595897
0	18	160	52	20.3125	17	3	3.66191	21	25	30	4	112	16	0.42257	0.195099	0.473022	724.562	606.494	4458.07	1	6897.06	1	0.88238
0	21	172	56	18.9292	13	2	3.7113	26	26	23		87	18	0.557612	0.187287	0.494921	697.221	604.18	4505.9	0.983333	5733.21	1
0	20	176	58	18.7242	16	4	3.78972	31	21	21			19	0.487789	0.162475	0.497871	698.226	604.407	4479.12	1	5554.85	1	0.023513
